# Supplementary material for: Loss of the E3 ubiquitin ligases UBR-5 or HECD-1 restores Caenorhabditis elegans development in the absence of SWI/SNF function
Source: Proc Natl Acad Sci U S A. 2023 Jan 23;120(5):e2217992120. doi: 10.1073/pnas.2217992120 (PMC9945973; doi:10.1073/pnas.2217992120)
Supplement: Supplementary file 2 — Dataset S01 (TXT) [file pnas.2217992120.sd01.txt]

chromosome_name	start_position	end_position	strand	ensembl_gene_id	description	gene_biotype	external_gene_name	external_gene_source	entrezgene_accession	entrezgene_id	SX3627_third-baseMean	SX3627_third-log2FoldChange	SX3627_third-lfcSE	SX3627_third-stat	SX3627_third-pvalue	SX3627_third-padj	SX3627_third-geneName	SX3627_third-chrom	SX3627_third-start	SX3628_third-baseMean	SX3628_third-log2FoldChange	SX3628_third-lfcSE	SX3628_third-stat	SX3628_third-pvalue	SX3628_third-padj	SX3628_third-geneName	SX3628_third-chrom	SX3628_third-start	SX3714_third-baseMean	SX3714_third-log2FoldChange	SX3714_third-lfcSE	SX3714_third-stat	SX3714_third-pvalue	SX3714_third-padj	SX3714_third-geneName	SX3714_third-chrom	SX3714_third-start	SX3715_third-baseMean	SX3715_third-log2FoldChange	SX3715_third-lfcSE	SX3715_third-stat	SX3715_third-pvalue	SX3715_third-padj	SX3715_third-geneName	SX3715_third-chrom	SX3715_third-start	SX3625_second-baseMean	SX3625_second-log2FoldChange	SX3625_second-lfcSE
I	5107843	5110183	1	WBGene00000001	phosphoinositide kinase AdAPter subunit [Source:NCBI gene (formerly Entrezgene);Acc:172141]	protein_coding	aap-1	NCBI gene (formerly Entrezgene)	aap-1	172141	513.8529683	-0.1275213	0.07069494	-1.803825007	0.071258744	0.203510026	aap-1	I	5107843	513.8529683	0.126207234	0.069616769	1.812885537	0.069849477	0.143598919	aap-1	I	5107843	513.8529683	0.120952833	0.06977827	1.733388246	0.083026685	0.179514229	aap-1	I	5107843	513.8529683	-0.014069379	0.070779036	-0.198778906	0.842435697	0.956541776	aap-1	I	5107843	1088.584099	-0.027305384	0.051439081
IV	9599178	9601695	-1	WBGene00000002	Amino Acid Transporter [Source:NCBI gene (formerly Entrezgene);Acc:177793]	protein_coding	aat-1	NCBI gene (formerly Entrezgene)	aat-1	177793	210.0256892	-0.387019148	0.131460165	-2.944003211	0.003239966	0.021689612	aat-1	IV	9599178	210.0256892	-0.696135419	0.133736913	-5.205260133	1.94E-07	1.92E-06	aat-1	IV	9599178	210.0256892	-0.651673466	0.133630774	-4.876672087	1.08E-06	9.26E-06	aat-1	IV	9599178	210.0256892	-0.356832447	0.131991342	-2.703453438	0.006862306	0.090166203	aat-1	IV	9599178	463.7770926	0.023170393	0.069421385
V	9244402	9246360	-1	WBGene00000003	Amino Acid Transporter [Source:NCBI gene (formerly Entrezgene);Acc:184126]	protein_coding	aat-2	NCBI gene (formerly Entrezgene)	aat-2	184126	215.9064663	-0.166027867	0.162682533	-1.020563572	0.307461255	0.520210954	aat-2	V	9244402	215.9064663	-0.298751104	0.163473996	-1.827514544	0.067622442	0.140229533	aat-2	V	9244402	215.9064663	-0.654174934	0.16566328	-3.948822778	7.85E-05	0.00046547	aat-2	V	9244402	215.9064663	-0.393056727	0.164533736	-2.388912673	0.016898318	0.160073566	aat-2	V	9244402	543.3336642	0.050011182	0.088403951
X	2552260	2557736	1	WBGene00000004	Amino Acid Transporter [Source:NCBI gene (formerly Entrezgene);Acc:180557]	protein_coding	aat-3	NCBI gene (formerly Entrezgene)	aat-3	180557	1182.333665	-0.047135261	0.063464955	-0.742697471	0.457664861	0.658339483	aat-3	X	2552260	1182.333665	-0.085442522	0.063604907	-1.34333224	0.179164417	0.300415781	aat-3	X	2552260	1182.333665	-0.075108144	0.063668734	-1.17967076	0.238131188	0.392099564	aat-3	X	2552260	1182.333665	0.033563742	0.063526322	0.528343855	0.597260699	0.871002624	aat-3	X	2552260	2400.445786	-0.01337086	0.051704061
IV	6272529	6275721	-1	WBGene00000005	Amino Acid Transporter [Source:NCBI gene (formerly Entrezgene);Acc:177388]	protein_coding	aat-4	NCBI gene (formerly Entrezgene)	aat-4	177388	78.98702138	-0.142895478	0.242049106	-0.590357388	0.554951072	0.734225275	aat-4	IV	6272529	78.98702138	0.258871281	0.238768175	1.084195081	0.278278312	0.416946962	aat-4	IV	6272529	78.98702138	0.149489996	0.239839582	0.623291595	0.53309292	0.682140292	aat-4	IV	6272529	78.98702138	-0.392702542	0.246224394	-1.594896981	0.110735275	0.454632274	aat-4	IV	6272529	263.0474788	-0.278873075	0.149247851
I	2571740	2576020	-1	WBGene00000006	Amino Acid Transporter [Source:NCBI gene (formerly Entrezgene);Acc:171814]	protein_coding	aat-5	NCBI gene (formerly Entrezgene)	aat-5	171814	1336.878641	-0.03616512	0.143945731	-0.251241352	0.801627515	0.894538765	aat-5	I	2571740	1336.878641	0.198437017	0.143724699	1.380674426	0.167379088	0.284907036	aat-5	I	2571740	1336.878641	-0.186961387	0.144122824	-1.29723649	0.194549829	0.339340002	aat-5	I	2571740	1336.878641	0.0654614	0.143905318	0.454892157	0.649186826	0.889297867	aat-5	I	2571740	1756.377672	-0.027352292	0.070193498
V	11466842	11470663	-1	WBGene00000007	Amino acid transporter protein 6 [Source:NCBI gene (formerly Entrezgene);Acc:188421]	protein_coding	aat-6	NCBI gene (formerly Entrezgene)	aat-6	188421	122.1679178	-0.741899388	0.135573889	-5.472288162	4.44E-08	1.42E-06	aat-6	V	11466842	122.1679178	-1.187426645	0.142436627	-8.336525995	7.65E-17	2.44E-15	aat-6	V	11466842	122.1679178	-0.812414282	0.137356929	-5.914621783	3.33E-09	4.31E-08	aat-6	V	11466842	122.1679178	-0.317146249	0.132600988	-2.391733686	0.016769005	0.159579473	aat-6	V	11466842	236.7870733	0.044072352	0.088459892
II	1386870	1391639	1	WBGene00000008	Amino Acid Transporter [Source:NCBI gene (formerly Entrezgene);Acc:186240]	protein_coding	aat-7	NCBI gene (formerly Entrezgene)	aat-7	186240	1.823322936	-0.956192788	0.933855032	-1.02391994	0.305873091	NA	aat-7	II	1386870	1.823322936	-3.825331468	1.296959	-2.949462141	0.003183276	0.011382298	aat-7	II	1386870	1.823322936	-3.060667771	1.287027689	-2.378090073	0.017402574	0.050933663	aat-7	II	1386870	1.823322936	-1.020576676	0.949664284	-1.07467101	0.282522047	NA	aat-7	II	1386870	6.62916495	-0.010859919	0.135970174
IV	3862033	3865044	-1	WBGene00000009	Amino Acid Transporter [Source:NCBI gene (formerly Entrezgene);Acc:185079]	protein_coding	aat-8	NCBI gene (formerly Entrezgene)	aat-8	185079	16.84343472	-0.721006836	0.410484738	-1.7564766	0.079007064	0.218231039	aat-8	IV	3862033	16.84343472	0.567462456	0.366630928	1.54777574	0.121676299	0.222371523	aat-8	IV	3862033	16.84343472	0.868904664	0.361087301	2.406356197	0.016112546	0.0478014	aat-8	IV	3862033	16.84343472	-0.029593565	0.386012499	-0.076664784	0.93889022	0.984258771	aat-8	IV	3862033	15.50020285	0.01454326	0.130552438
I	11388682	11396662	-1	WBGene00000010	Amino Acid Transporter [Source:NCBI gene (formerly Entrezgene);Acc:190250]	protein_coding	aat-9	NCBI gene (formerly Entrezgene)	aat-9	190250	316.167637	-0.157716897	0.106081592	-1.486750856	0.137080625	0.310808437	aat-9	I	11388682	316.167637	-0.225507866	0.106431515	-2.118807259	0.034106759	0.081385051	aat-9	I	11388682	316.167637	-0.217492087	0.106641218	-2.039474902	0.041402654	0.103440831	aat-9	I	11388682	316.167637	-0.065413914	0.106021884	-0.616985016	0.537244609	0.838380527	aat-9	I	11388682	607.8093174	0.119188531	0.077690745
I	3886070	3887095	-1	WBGene00000012	Antibacterial factor-related peptide 1 [Source:NCBI gene (formerly Entrezgene);Acc:266827]	protein_coding	abf-1	NCBI gene (formerly Entrezgene)	abf-1	266827	0.824944262	-0.100162353	1.523919718	-0.065726791	0.947595342	NA	abf-1	I	3886070	0.824944262	1.283762224	1.374731204	0.933827806	0.350392724	NA	abf-1	I	3886070	0.824944262	-0.127739504	1.525330914	-0.083745437	0.933258831	NA	abf-1	I	3886070	0.824944262	-2.059681451	1.632981374	-1.261301252	0.20720033	NA	abf-1	I	3886070	3.24319275	-0.023129253	0.176145188
I	3885631	3885888	-1	WBGene00000013	Antibacterial factor-related peptide 2 [Source:NCBI gene (formerly Entrezgene);Acc:266826]	protein_coding	abf-2	NCBI gene (formerly Entrezgene)	abf-2	266826	0.44749257	0.613919834	2.21804064	0.276784754	0.781945388	NA	abf-2	I	3885631	0.44749257	1.330988695	2.213950924	0.601182565	0.547718396	NA	abf-2	I	3885631	0.44749257	2.385783837	2.097431036	1.137479038	0.255338083	NA	abf-2	I	3885631	0.44749257	1.408647402	2.214286964	0.636162984	0.524670197	NA	abf-2	I	3885631	1.906033408	-0.00867808	0.168335768
V	15817410	15817846	-1	WBGene00000014	AntiBacterial Factor related [Source:NCBI gene (formerly Entrezgene);Acc:186202]	protein_coding	abf-3	NCBI gene (formerly Entrezgene)	abf-3	186202	0.091510677	0.611857197	4.784659053	0.127878954	0.898244766	NA	abf-3	V	15817410	0.091510677	0	4.784659053	0	1	NA	abf-3	V	15817410	0.091510677	0.641170879	4.784659053	0.134005552	0.893398184	NA	abf-3	V	15817410	0.091510677	0	4.784659053	0	1	NA	abf-3	V	15817410	0.103698704	-0.001031411	0.186457672
V	20557876	20558370	-1	WBGene00000015	AntiBacterial Factor related [Source:NCBI gene (formerly Entrezgene);Acc:189702]	protein_coding	abf-4	NCBI gene (formerly Entrezgene)	abf-4	189702	14.28125164	0.456566818	0.599797256	0.761201911	0.446536477	0.649044328	abf-4	V	20557876	14.28125164	1.430543736	0.565136794	2.53132295	0.011363317	0.033362096	abf-4	V	20557876	14.28125164	3.116515895	0.538573679	5.786610109	7.18E-09	8.83E-08	abf-4	V	20557876	14.28125164	1.241150466	0.572219709	2.169010341	0.030081899	0.230440969	abf-4	V	20557876	10.87295033	-0.014580604	0.140276652
X	12792854	12793386	1	WBGene00000016	AntiBacterial Factor related [Source:NCBI gene (formerly Entrezgene);Acc:188770]	protein_coding	abf-5	NCBI gene (formerly Entrezgene)	abf-5	188770	356.2866479	-0.363428378	0.16565682	-2.193863065	0.028245255	0.107742334	abf-5	X	12792854	356.2866479	-0.726670715	0.167412945	-4.340588553	1.42E-05	9.80E-05	abf-5	X	12792854	356.2866479	0.418989647	0.1635933	2.561166299	0.010432141	0.033260659	abf-5	X	12792854	356.2866479	0.346356097	0.163861433	2.113713346	0.034539758	0.250694225	abf-5	X	12792854	528.3265725	0.204268499	0.143417566
X	12794118	12794870	1	WBGene00000017	AntiBacterial Factor related [Source:NCBI gene (formerly Entrezgene);Acc:181418]	protein_coding	abf-6	NCBI gene (formerly Entrezgene)	abf-6	181418	617.595307	0.232120426	0.128748469	1.802898541	0.07140415	0.20379815	abf-6	X	12794118	617.595307	0.277608754	0.128714735	2.156775244	0.031023181	0.07546908	abf-6	X	12794118	617.595307	0.822339153	0.127681732	6.440538858	1.19E-10	1.90E-09	abf-6	X	12794118	617.595307	0.283692798	0.128906231	2.200768696	0.027752403	0.218669533	abf-6	X	12794118	627.1176886	0.067618878	0.082498176
X	10605827	10624207	-1	WBGene00000018	Tyrosine-protein kinase;Tyrosine-protein kinase abl-1 [Source:NCBI gene (formerly Entrezgene);Acc:181261]	protein_coding	abl-1	NCBI gene (formerly Entrezgene)	abl-1	181261	492.9401262	0.164148062	0.187381015	0.87601224	0.38102338	0.591548984	abl-1	X	10605827	492.9401262	-0.021201015	0.187749196	-0.112922001	0.910092394	0.944003366	abl-1	X	10605827	492.9401262	-0.19858631	0.188215662	-1.055099815	0.291379677	0.453620654	abl-1	X	10605827	492.9401262	0.020104243	0.187844527	0.107025969	0.914768378	0.977437668	abl-1	X	10605827	1346.144359	0.107189318	0.061693152
IV	10206189	10214911	-1	WBGene00000019	ABC transporter domain-containing protein [Source:NCBI gene (formerly Entrezgene);Acc:182849]	protein_coding	abt-1	NCBI gene (formerly Entrezgene)	abt-1	182849	0.635930434	1.074754886	1.554135461	0.691545179	0.489222999	NA	abt-1	IV	10206189	0.635930434	-0.137529854	1.7341534	-0.079306625	0.936788737	NA	abt-1	IV	10206189	0.635930434	-0.883941826	1.740501461	-0.507866178	0.611547195	NA	abt-1	IV	10206189	0.635930434	0.545958308	1.63774984	0.333358792	0.738863465	NA	abt-1	IV	10206189	2.668927472	0.064837362	0.260307216
I	2255921	2272866	-1	WBGene00000020	ABC Transporter family [Source:NCBI gene (formerly Entrezgene);Acc:171782]	protein_coding	abt-2	NCBI gene (formerly Entrezgene)	abt-2	171782	740.4721758	0.328859878	0.145014424	2.267773574	0.023343011	0.094513546	abt-2	I	2255921	740.4721758	0.321430185	0.145053429	2.215943368	0.026695381	0.067005196	abt-2	I	2255921	740.4721758	-0.280145493	0.146170146	-1.916571205	0.055292429	0.130218446	abt-2	I	2255921	740.4721758	0.035128219	0.145640395	0.241198319	0.809401413	0.945754774	abt-2	I	2255921	2069.248292	-0.063371493	0.057039732
IV	12950315	12957128	-1	WBGene00000021		pseudogene				NA	0.048029561	0	4.784659053	0	1	NA		IV	12950315	0.048029561	0.619239138	4.784659053	0.12942179	0.897023907	NA		IV	12950315	0.048029561	0	4.784659053	0	1	NA		IV	12950315	0.048029561	0	4.784659053	0	1	NA		IV	12950315	0	0	0.189723864
V	323777	330725	-1	WBGene00000022	ABC Transporter family [Source:NCBI gene (formerly Entrezgene);Acc:178559]	protein_coding	abt-4	NCBI gene (formerly Entrezgene)	abt-4	178559	2473.367321	1.225903835	0.155618419	7.877626861	3.34E-15	3.29E-13	abt-4	V	323777	2473.367321	2.837317317	0.154889004	18.3183909	5.90E-75	3.92E-72	abt-4	V	323777	2473.367321	2.812288571	0.154904462	18.15498746	1.17E-73	6.68E-71	abt-4	V	323777	2473.367321	1.023617574	0.15586856	6.567184402	5.13E-11	9.25E-09	abt-4	V	323777	4027.527857	0.00276383	0.073329584
I	12011195	12018684	1	WBGene00000023	ABC Transporter family [Source:NCBI gene (formerly Entrezgene);Acc:173081]	protein_coding	abt-5	NCBI gene (formerly Entrezgene)	abt-5	173081	5.187664424	1.024097196	0.610499917	1.677473113	0.093450003	0.242433014	abt-5	I	12011195	5.187664424	1.281191559	0.600816284	2.132418168	0.032972485	0.079220381	abt-5	I	12011195	5.187664424	1.029626683	0.613216114	1.679060055	0.09314034	0.196414802	abt-5	I	12011195	5.187664424	0.520064917	0.647728544	0.802905664	0.422029262	0.773354015	abt-5	I	12011195	4.674121698	-0.025627481	0.169200865
V	10380340	10381826	-1	WBGene00000024	Activated in Blocked Unfolded protein response [Source:NCBI gene (formerly Entrezgene);Acc:181800]	protein_coding	abu-1	NCBI gene (formerly Entrezgene)	abu-1	181800	0.145756059	-0.09926621	4.784659053	-0.020746768	0.983447662	NA	abu-1	V	10380340	0.145756059	-0.097339518	4.784659053	-0.020344086	0.983768887	NA	abu-1	V	10380340	0.145756059	-0.79238882	4.784659053	-0.1656103	0.868463641	NA	abu-1	V	10380340	0.145756059	-0.742177994	4.784659053	-0.155116171	0.876729734	NA	abu-1	V	10380340	0.101033497	0	0.18640004
X	1408836	1410652	-1	WBGene00000025	Activated in Blocked Unfolded protein response [Source:NCBI gene (formerly Entrezgene);Acc:184695]	protein_coding	abu-2	NCBI gene (formerly Entrezgene)	abu-2	184695	0.697711316	0.423917105	1.651953047	0.256615711	0.797475446	NA	abu-2	X	1408836	0.697711316	-0.14294495	1.746220074	-0.081859642	0.934758328	NA	abu-2	X	1408836	0.697711316	1.245444122	1.562043895	0.79731698	0.425266961	NA	abu-2	X	1408836	0.697711316	-0.043400577	1.747425731	-0.024836865	0.980185086	NA	abu-2	X	1408836	1.680771612	-0.002953617	0.16910101
X	17553419	17554449	1	WBGene00000026		pseudogene				NA	0	NA	NA	NA	NA	NA		X	17553419	0	NA	NA	NA	NA	NA		X	17553419	0	NA	NA	NA	NA	NA		X	17553419	0	NA	NA	NA	NA	NA		X	17553419	0.052576833	0	0.18640004
V	2274842	2275977	1	WBGene00000027	Activated in Blocked Unfolded protein response [Source:NCBI gene (formerly Entrezgene);Acc:353458]	protein_coding	abu-4	NCBI gene (formerly Entrezgene)	abu-4	353458	0	NA	NA	NA	NA	NA	abu-4	V	2274842	0	NA	NA	NA	NA	NA	abu-4	V	2274842	0	NA	NA	NA	NA	NA	abu-4	V	2274842	0	NA	NA	NA	NA	NA	abu-4	V	2274842	0	0	0.189723864
IV	15590697	15591772	1	WBGene00000028	Activated in Blocked Unfolded protein response [Source:NCBI gene (formerly Entrezgene);Acc:190870]	protein_coding	abu-5	NCBI gene (formerly Entrezgene)	abu-5	190870	0.096871113	0	4.784659053	0	1	NA	abu-5	IV	15590697	0.096871113	0.61664559	4.784659053	0.128879735	0.897452812	NA	abu-5	IV	15590697	0.096871113	0	4.784659053	0	1	NA	abu-5	IV	15590697	0.096871113	0.697049719	4.784659053	0.145684303	0.884170614	NA	abu-5	IV	15590697	0	0	0.189723864
V	5160678	5161892	-1	WBGene00000029	Activated in Blocked Unfolded protein response [Source:NCBI gene (formerly Entrezgene);Acc:178903]	protein_coding	abu-6	NCBI gene (formerly Entrezgene)	abu-6	178903	0.103230414	0.613846899	4.784659053	0.128294805	0.897915676	NA	abu-6	V	5160678	0.103230414	0.614158457	4.784659053	0.128359921	0.897864147	NA	abu-6	V	5160678	0.103230414	0	4.784659053	0	1	NA	abu-6	V	5160678	0.103230414	0	4.784659053	0	1	NA	abu-6	V	5160678	0.101002167	0	0.18640004
V	5163270	5164782	-1	WBGene00000030	Activated in Blocked Unfolded protein response [Source:NCBI gene (formerly Entrezgene);Acc:182139]	protein_coding	abu-7	NCBI gene (formerly Entrezgene)	abu-7	182139	1.394669377	-0.512984198	1.423161372	-0.360453992	0.718507656	NA	abu-7	V	5163270	1.394669377	1.085343794	1.248620751	0.869234147	0.384719074	0.526835422	abu-7	V	5163270	1.394669377	0.574310715	1.291008388	0.444854364	0.656425004	0.780342469	abu-7	V	5163270	1.394669377	0.578977015	1.292513364	0.447946637	0.654191709	NA	abu-7	V	5163270	2.718737794	-0.198285034	0.547151431
V	5192995	5194608	-1	WBGene00000031	Activated in Blocked Unfolded protein response [Source:NCBI gene (formerly Entrezgene);Acc:178904]	protein_coding	abu-8	NCBI gene (formerly Entrezgene)	abu-8	178904	5.955520403	-0.031769252	0.738870022	-0.042997078	0.965703863	0.982753325	abu-8	V	5192995	5.955520403	0.971001492	0.700854691	1.385453368	0.165913882	0.28316845	abu-8	V	5192995	5.955520403	-0.094322445	0.744586504	-0.126677619	0.899195561	0.944741693	abu-8	V	5192995	5.955520403	0.602977676	0.714665949	0.843719611	0.398826106	0.75808488	abu-8	V	5192995	7.169286663	-0.003004907	0.137768721
X	8322111	8323343	1	WBGene00000032	Activated in Blocked Unfolded protein response [Source:NCBI gene (formerly Entrezgene);Acc:187749]	protein_coding	abu-9	NCBI gene (formerly Entrezgene)	abu-9	187749	0.43629928	0.579313916	2.243404416	0.258229819	0.796229546	NA	abu-9	X	8322111	0.43629928	0.62107695	2.244566444	0.276702413	0.782008619	NA	abu-9	X	8322111	0.43629928	1.208686706	2.172284659	0.55641267	0.57792878	NA	abu-9	X	8322111	0.43629928	-0.028472182	2.248587295	-0.012662253	0.989897254	NA	abu-9	X	8322111	0	0	0.189723864
X	3798182	3799741	1	WBGene00000033	Activated in Blocked Unfolded protein response [Source:NCBI gene (formerly Entrezgene);Acc:185248]	protein_coding	abu-10	NCBI gene (formerly Entrezgene)	abu-10	185248	1.866653572	-0.016948816	1.241433393	-0.013652618	0.989107125	NA	abu-10	X	3798182	1.866653572	1.579568231	1.088784867	1.450762478	0.146846011	0.25776832	abu-10	X	3798182	1.866653572	1.384670427	1.100671635	1.258023176	0.208383375	0.356950516	abu-10	X	3798182	1.866653572	0.532344416	1.171594351	0.454376052	0.649558186	NA	abu-10	X	3798182	2.587226739	-0.006630071	0.162519226
II	192509	194558	-1	WBGene00000034	Activated in Blocked Unfolded protein response [Source:NCBI gene (formerly Entrezgene);Acc:173404]	protein_coding	abu-11	NCBI gene (formerly Entrezgene)	abu-11	173404	2.116331184	-0.651539484	1.245901995	-0.522946016	0.601011821	NA	abu-11	II	192509	2.116331184	1.38601118	1.076628675	1.287362312	0.197968034	0.324167563	abu-11	II	192509	2.116331184	-0.332839021	1.206004656	-0.275984856	0.782559698	0.869747056	abu-11	II	192509	2.116331184	0.847969466	1.106374335	0.766439928	0.443414583	NA	abu-11	II	192509	2.668805921	0.060335637	0.25983412
X	16367293	16373789	1	WBGene00000035	Acetylcholinesterase 1 [Source:NCBI gene (formerly Entrezgene);Acc:181706]	protein_coding	ace-1	NCBI gene (formerly Entrezgene)	ace-1	181706	227.8614732	0.204478699	0.257433218	0.794298034	0.427021948	0.632987278	ace-1	X	16367293	227.8614732	0.398305208	0.257014503	1.549738255	0.121204352	0.221788531	ace-1	X	16367293	227.8614732	0.044312467	0.258182763	0.171632168	0.863726716	0.922052259	ace-1	X	16367293	227.8614732	0.261171189	0.257704856	1.013450786	0.310844892	0.691692442	ace-1	X	16367293	437.870524	0.182510735	0.084510314
I	3301368	3307935	-1	WBGene00000036	Carboxylic ester hydrolase [Source:NCBI gene (formerly Entrezgene);Acc:171905]	protein_coding	ace-2	NCBI gene (formerly Entrezgene)	ace-2	171905	594.61648	0.423237052	0.213305021	1.984187009	0.047234996	0.153895671	ace-2	I	3301368	594.61648	0.593720562	0.21311355	2.785935306	0.005337352	0.017561078	ace-2	I	3301368	594.61648	0.042731307	0.21393441	0.199740225	0.841683752	0.907570982	ace-2	I	3301368	594.61648	0.423324924	0.213436996	1.983371829	0.047325911	0.298275515	ace-2	I	3301368	1108.74181	0.056794625	0.058721609
II	14205635	14210214	1	WBGene00000037	Carboxylic ester hydrolase [Source:NCBI gene (formerly Entrezgene);Acc:175076]	protein_coding	ace-3	NCBI gene (formerly Entrezgene)	ace-3	175076	309.4963215	0.297286923	0.167483562	1.775021497	0.075894338	0.21242882	ace-3	II	14205635	309.4963215	0.545738056	0.166787914	3.27204798	0.001067715	0.004460742	ace-3	II	14205635	309.4963215	0.200138209	0.167954583	1.191621002	0.233409886	0.386657087	ace-3	II	14205635	309.4963215	0.127647696	0.168440126	0.75782237	0.448557328	0.789973378	ace-3	II	14205635	518.8118726	-0.031621396	0.066323362
II	14198046	14205460	1	WBGene00000038	Carboxylic ester hydrolase [Source:NCBI gene (formerly Entrezgene);Acc:175074]	protein_coding	ace-4	NCBI gene (formerly Entrezgene)	ace-4	175074	154.6031208	-0.151829301	0.118119787	-1.28538414	0.198658081	0.393808627	ace-4	II	14198046	154.6031208	-0.168336769	0.118357624	-1.422272294	0.154947219	0.268706576	ace-4	II	14198046	154.6031208	-0.261887941	0.119773839	-2.186520379	0.028777555	0.077031513	ace-4	II	14198046	154.6031208	0.078964443	0.116817171	0.675966064	0.499062192	0.819309007	ace-4	II	14198046	266.3752119	0.021707054	0.07714932
X	5092481	5097067	-1	WBGene00000039	Inactive angiotensin-converting enzyme-related protein [Source:NCBI gene (formerly Entrezgene);Acc:180780]	protein_coding	acn-1	NCBI gene (formerly Entrezgene)	acn-1	180780	690.3732695	-1.159736099	0.311560313	-3.722348608	0.000197378	0.00217955	acn-1	X	5092481	690.3732695	-1.546561733	0.312146122	-4.954608194	7.25E-07	6.45E-06	acn-1	X	5092481	690.3732695	-1.333316277	0.311944536	-4.274209425	1.92E-05	0.000129373	acn-1	X	5092481	690.3732695	0.184349791	0.310594503	0.593538485	0.552820835	0.848462361	acn-1	X	5092481	1862.059186	0.032887705	0.095472198
X	11339874	11343327	1	WBGene00000040	putative cytoplasmic aconitate hydratase [Source:NCBI gene (formerly Entrezgene);Acc:181324]	protein_coding	aco-1	NCBI gene (formerly Entrezgene)	aco-1	181324	6563.865141	-0.12816854	0.15479354	-0.827996701	0.407672368	0.615749942	aco-1	X	11339874	6563.865141	-0.854772803	0.154929401	-5.517176206	3.44E-08	3.88E-07	aco-1	X	11339874	6563.865141	-1.316721719	0.155070398	-8.491122322	2.05E-17	6.44E-16	aco-1	X	11339874	6563.865141	-0.15399478	0.15481144	-0.99472481	0.319870124	0.698571947	aco-1	X	11339874	20125.3711	-0.009322057	0.047359113
III	7973717	7977355	1	WBGene00000041	putative aconitate hydratase, mitochondrial [Source:NCBI gene (formerly Entrezgene);Acc:176121]	protein_coding	aco-2	NCBI gene (formerly Entrezgene)	aco-2	176121	15872.02114	0.1940627	0.122701245	1.581587049	0.113743873	0.275963367	aco-2	III	7973717	15872.02114	0.184231865	0.122706393	1.501403971	0.133251108	0.23884576	aco-2	III	7973717	15872.02114	0.076750164	0.122720461	0.625406421	0.531704349	0.681240636	aco-2	III	7973717	15872.02114	0.166897042	0.122715574	1.360031465	0.173819967	0.552356975	aco-2	III	7973717	25549.05948	0.09082643	0.039180574
X	6702549	6709308	1	WBGene00000042	Acetylcholine receptor subunit beta-type acr-2 [Source:NCBI gene (formerly Entrezgene);Acc:180936]	protein_coding	acr-2	NCBI gene (formerly Entrezgene)	acr-2	180936	45.34932527	0.138975254	0.230836214	0.602051351	0.547139956	0.728647863	acr-2	X	6702549	45.34932527	0.045409596	0.232737005	0.195111198	0.845305896	0.900699689	acr-2	X	6702549	45.34932527	-0.257648931	0.238333324	-1.081044506	0.279677317	0.44049145	acr-2	X	6702549	45.34932527	-0.401843991	0.24246122	-1.65735366	0.097447994	0.42982762	acr-2	X	6702549	100.9167912	-0.022704216	0.094113418
X	6709538	6712925	1	WBGene00000043	Acetylcholine receptor subunit beta-type acr-3 [Source:NCBI gene (formerly Entrezgene);Acc:180937]	protein_coding	acr-3	NCBI gene (formerly Entrezgene)	acr-3	180937	26.18651109	0.193512508	0.265335011	0.729313886	0.46580968	0.665165052	acr-3	X	6709538	26.18651109	0.340074141	0.262908546	1.293507367	0.195835638	0.321409019	acr-3	X	6709538	26.18651109	0.308190716	0.264014556	1.167324714	0.243079262	0.398413204	acr-3	X	6709538	26.18651109	-0.088963819	0.276721882	-0.321491812	0.747837716	0.921797495	acr-3	X	6709538	51.36650256	-0.101629152	0.151980321
III	6509445	6514773	-1	WBGene00000044	Acetylcholine receptor subunit alpha-type acr-5 [Source:NCBI gene (formerly Entrezgene);Acc:191596]	protein_coding	acr-5	NCBI gene (formerly Entrezgene)	acr-5	191596	34.51559272	-0.199776118	0.26275855	-0.760303017	0.447073479	0.649541774	acr-5	III	6509445	34.51559272	0.139399964	0.25749192	0.541376072	0.588248396	0.709121387	acr-5	III	6509445	34.51559272	-0.310463684	0.266080369	-1.166804168	0.243289463	0.398593902	acr-5	III	6509445	34.51559272	-0.285712363	0.267716199	-1.067221049	0.28587203	0.665640363	acr-5	III	6509445	99.54919351	-0.058631273	0.105059405
I	4359207	4362548	1	WBGene00000045	AcetylCholine Receptor [Source:NCBI gene (formerly Entrezgene);Acc:191479]	protein_coding	acr-6	NCBI gene (formerly Entrezgene)	acr-6	191479	10.9575154	-0.137671289	0.45824093	-0.300434292	0.763845909	0.870481009	acr-6	I	4359207	10.9575154	0.417242681	0.439822874	0.948660712	0.342793202	0.485805933	acr-6	I	4359207	10.9575154	0.516644255	0.437068943	1.182065812	0.237179589	0.391035056	acr-6	I	4359207	10.9575154	0.13573996	0.45324538	0.299484486	0.764570407	0.92675682	acr-6	I	4359207	22.75613705	0.003548549	0.12158043
II	7845631	7849797	-1	WBGene00000046	Acetylcholine receptor subunit alpha-type acr-7 [Source:NCBI gene (formerly Entrezgene);Acc:174262]	protein_coding	acr-7	NCBI gene (formerly Entrezgene)	acr-7	174262	49.12187278	0.456312674	0.200519081	2.275657113	0.02286654	0.093563892	acr-7	II	7845631	49.12187278	0.60428568	0.199100081	3.035085055	0.002404679	0.008959829	acr-7	II	7845631	49.12187278	0.252564344	0.204938084	1.232393411	0.217802161	0.367947709	acr-7	II	7845631	49.12187278	0.392217721	0.204374708	1.919110854	0.054970306	0.321943073	acr-7	II	7845631	118.2301979	-0.04739263	0.096642215
X	10412725	10416661	1	WBGene00000047	AcetylCholine Receptor [Source:NCBI gene (formerly Entrezgene);Acc:181246]	protein_coding	acr-8	NCBI gene (formerly Entrezgene)	acr-8	181246	125.0132073	0.055233389	0.181943001	0.303575232	0.761451524	0.869090039	acr-8	X	10412725	125.0132073	0.016801329	0.182509187	0.092057445	0.926652399	0.953799601	acr-8	X	10412725	125.0132073	-0.383504034	0.185826573	-2.063773915	0.039039157	0.098843428	acr-8	X	10412725	125.0132073	-0.037524753	0.183700005	-0.204271923	0.83814101	0.95617317	acr-8	X	10412725	461.7229466	-0.003104909	0.07241834
X	13642313	13646898	-1	WBGene00000048	AcetylCholine Receptor [Source:NCBI gene (formerly Entrezgene);Acc:191597]	protein_coding	acr-9	NCBI gene (formerly Entrezgene)	acr-9	191597	16.34843229	0.116626208	0.354501782	0.328986239	0.74216609	0.858257438	acr-9	X	13642313	16.34843229	0.020275958	0.358057228	0.056627701	0.954841768	0.971220574	acr-9	X	13642313	16.34843229	0.010231622	0.359231598	0.028481964	0.977277753	0.986139648	acr-9	X	13642313	16.34843229	-0.118943358	0.365444383	-0.325475951	0.744820881	0.920949259	acr-9	X	13642313	34.72406543	0.01489402	0.112604517
X	4022267	4025641	1	WBGene00000049	AcetylCholine Receptor [Source:NCBI gene (formerly Entrezgene);Acc:191598]	protein_coding	acr-10	NCBI gene (formerly Entrezgene)	acr-10	191598	10.50154426	-0.19425104	0.383866088	-0.506038553	0.612829585	0.775677436	acr-10	X	4022267	10.50154426	-0.780801309	0.413452755	-1.888489795	0.058960227	0.125777124	acr-10	X	4022267	10.50154426	-0.261361	0.389082027	-0.671737531	0.501750804	0.655782518	acr-10	X	4022267	10.50154426	-0.355976725	0.396460931	-0.897886016	0.369246321	0.735281804	acr-10	X	4022267	25.3505629	-0.023636413	0.123396147
I	6621624	6624918	-1	WBGene00000050	AcetylCholine Receptor [Source:NCBI gene (formerly Entrezgene);Acc:191599]	protein_coding	acr-11	NCBI gene (formerly Entrezgene)	acr-11	191599	50.82599661	0.198110967	0.227104985	0.872332096	0.383027233	0.593353621	acr-11	I	6621624	50.82599661	0.588916551	0.221625806	2.657256214	0.007877955	0.02441921	acr-11	I	6621624	50.82599661	0.719204446	0.220207421	3.266031832	0.00109066	0.004771562	acr-11	I	6621624	50.82599661	0.297286999	0.227660779	1.30583318	0.191609294	0.57080149	acr-11	I	6621624	84.82558326	-0.032046343	0.102154082
X	13532853	13536459	1	WBGene00000051	AcetylCholine Receptor [Source:NCBI gene (formerly Entrezgene);Acc:181475]	protein_coding	acr-12	NCBI gene (formerly Entrezgene)	acr-12	181475	123.0641015	0.502842616	0.142575411	3.526853708	0.000420529	0.004134923	acr-12	X	13532853	123.0641015	0.720038873	0.14104083	5.105180331	3.30E-07	3.15E-06	acr-12	X	13532853	123.0641015	0.733651636	0.141935345	5.16891433	2.35E-07	2.29E-06	acr-12	X	13532853	123.0641015	0.201407791	0.147537443	1.365130008	0.172212192	0.550765971	acr-12	X	13532853	241.9184734	0.002433417	0.080113811
II	8174937	8177195	-1	WBGene00000053	AcetylCholine Receptor [Source:NCBI gene (formerly Entrezgene);Acc:191601]	protein_coding	acr-14	NCBI gene (formerly Entrezgene)	acr-14	191601	8.627969751	1.011944566	0.469044818	2.157458149	0.030969985	0.11456496	acr-14	II	8174937	8.627969751	0.973831813	0.472472645	2.06113904	0.039289777	0.091264197	acr-14	II	8174937	8.627969751	0.434737874	0.493607222	0.880736454	0.378460481	0.542733358	acr-14	II	8174937	8.627969751	0.609142349	0.491116304	1.240321985	0.214856324	0.597813339	acr-14	II	8174937	26.01992686	-0.003735213	0.122491628
V	8552695	8555383	1	WBGene00000054	AcetylCholine Receptor [Source:NCBI gene (formerly Entrezgene);Acc:191602]	protein_coding	acr-15	NCBI gene (formerly Entrezgene)	acr-15	191602	115.7792135	-0.068525728	0.135919426	-0.504164343	0.614145895	0.776425545	acr-15	V	8552695	115.7792135	0.045675223	0.135136076	0.337994297	0.735367485	0.8262201	acr-15	V	8552695	115.7792135	-0.029942295	0.136006509	-0.220153396	0.825751691	0.897673633	acr-15	V	8552695	115.7792135	-0.098356066	0.137959477	-0.712934464	0.475886312	0.807035516	acr-15	V	8552695	200.4852485	-0.044171554	0.08361605
V	8561216	8564345	1	WBGene00000055	Acetylcholine receptor subunit alpha-type acr-16 [Source:NCBI gene (formerly Entrezgene);Acc:179235]	protein_coding	acr-16	NCBI gene (formerly Entrezgene)	acr-16	179235	115.9227922	0.200039543	0.166698232	1.200009989	0.230135461	0.433844164	acr-16	V	8561216	115.9227922	-0.037823708	0.169200512	-0.2235437	0.823112376	0.885306868	acr-16	V	8561216	115.9227922	-0.087382249	0.169710089	-0.514891304	0.606628978	0.743076242	acr-16	V	8561216	115.9227922	-0.019164737	0.170013654	-0.112724693	0.910248824	0.976658887	acr-16	V	8561216	243.340251	0.004034967	0.078544162
V	2608652	2615262	1	WBGene00000056	AcetylCholine Receptor [Source:NCBI gene (formerly Entrezgene);Acc:191603]	protein_coding	acr-17	NCBI gene (formerly Entrezgene)	acr-17	191603	55.12321652	-0.347881947	0.379924252	-0.915661333	0.359844552	0.571035066	acr-17	V	2608652	55.12321652	0.410712501	0.377559709	1.087808076	0.276679843	0.415019765	acr-17	V	2608652	55.12321652	0.725903477	0.376226177	1.929433731	0.05367704	0.127183966	acr-17	V	2608652	55.12321652	0.129410105	0.37944117	0.341054465	0.73306258	0.916455272	acr-17	V	2608652	64.95522855	-0.027384308	0.110131768
V	15551157	15559147	-1	WBGene00000057	AcetylCholine Receptor [Source:NCBI gene (formerly Entrezgene);Acc:191604]	protein_coding	acr-18	NCBI gene (formerly Entrezgene)	acr-18	191604	39.81157004	0.366386368	0.214810248	1.705627974	0.088077368	0.233203432	acr-18	V	15551157	39.81157004	0.028198839	0.222284541	0.126859197	0.899051841	0.936754584	acr-18	V	15551157	39.81157004	0.321709872	0.216715251	1.484481923	0.137681115	0.263643634	acr-18	V	15551157	39.81157004	0.367470494	0.2170244	1.693222021	0.090413214	0.415660365	acr-18	V	15551157	84.65659523	0.029077831	0.097789693
I	9031235	9036695	-1	WBGene00000058	AcetylCholine Receptor [Source:NCBI gene (formerly Entrezgene);Acc:191605]	protein_coding	acr-19	NCBI gene (formerly Entrezgene)	acr-19	191605	55.07651279	0.649202247	0.266921895	2.432180572	0.015008223	0.069602808	acr-19	I	9031235	55.07651279	1.150071125	0.262303329	4.384508307	1.16E-05	8.17E-05	acr-19	I	9031235	55.07651279	0.721547638	0.266622432	2.70625256	0.006804727	0.023202694	acr-19	I	9031235	55.07651279	0.360347176	0.272582351	1.321975448	0.186176327	0.564779153	acr-19	I	9031235	172.3777868	-0.096215766	0.09677862
II	14373831	14377896	-1	WBGene00000059	AcetylCholine Receptor [Source:NCBI gene (formerly Entrezgene);Acc:187632]	protein_coding	acr-20	NCBI gene (formerly Entrezgene)	acr-20	187632	88.8113835	0.175394025	0.153804762	1.140367979	0.254133027	0.462445514	acr-20	II	14373831	88.8113835	0.339973353	0.152245044	2.233066797	0.02554454	0.064676342	acr-20	II	14373831	88.8113835	0.119820782	0.155170311	0.772188835	0.440002593	0.602689726	acr-20	II	14373831	88.8113835	-0.046427891	0.158316332	-0.293260273	0.769323217	0.928322688	acr-20	II	14373831	132.430279	-0.001492772	0.085108441
III	6581885	6586580	1	WBGene00000060	AcetylCholine Receptor [Source:NCBI gene (formerly Entrezgene);Acc:185004]	protein_coding	acr-21	NCBI gene (formerly Entrezgene)	acr-21	185004	20.56762916	0.610844525	0.413667639	1.476655333	0.139768051	0.314780262	acr-21	III	6581885	20.56762916	0.299061892	0.419526118	0.712856432	0.475934601	0.614065383	acr-21	III	6581885	20.56762916	-0.124120183	0.429215082	-0.289179453	0.772444055	0.862832991	acr-21	III	6581885	20.56762916	0.180704712	0.423854035	0.426337128	0.669862207	0.896819762	acr-21	III	6581885	98.52064675	-0.001095423	0.09074432
X	7503780	7506633	-1	WBGene00000061	Ligand-Gated ion Channel [Source:NCBI gene (formerly Entrezgene);Acc:181009]	protein_coding	lgc-11	NCBI gene (formerly Entrezgene)	lgc-11	181009	115.4750927	-0.189265195	0.173463229	-1.09109692	0.275230238	0.487105219	lgc-11	X	7503780	115.4750927	-0.000952729	0.172168774	-0.00553369	0.995584777	0.998150395	lgc-11	X	7503780	115.4750927	-0.045491399	0.172636801	-0.26350928	0.792158072	0.875595136	lgc-11	X	7503780	115.4750927	-0.103982847	0.173976435	-0.597683512	0.550051129	0.847123407	lgc-11	X	7503780	196.6888452	-0.112023157	0.109612415
V	3651656	3659572	-1	WBGene00000062	Betaine receptor acr-23 [Source:NCBI gene (formerly Entrezgene);Acc:191606]	protein_coding	acr-23	NCBI gene (formerly Entrezgene)	acr-23	191606	106.8394368	0.227737948	0.245409465	0.927991704	0.353411873	0.565090753	acr-23	V	3651656	106.8394368	0.075941771	0.246396693	0.308209377	0.757923017	0.840608403	acr-23	V	3651656	106.8394368	0.097424209	0.246468332	0.395280839	0.692635638	0.80626367	acr-23	V	3651656	106.8394368	-0.213179859	0.249169128	-0.855562888	0.392239605	0.753306814	acr-23	V	3651656	258.204809	-0.109644904	0.109825244
V	11081052	11082415	1	WBGene00000063	Actin-1 [Source:NCBI gene (formerly Entrezgene);Acc:179535]	protein_coding	act-1	NCBI gene (formerly Entrezgene)	act-1	179535	42937.76784	-0.199663848	0.154687402	-1.290757004	0.196787951	0.391838312	act-1	V	11081052	42937.76784	-0.122515994	0.154685089	-0.792034931	0.428340309	0.568415695	act-1	V	11081052	42937.76784	0.067092862	0.154680819	0.433750366	0.664469728	0.786739655	act-1	V	11081052	42937.76784	0.015949065	0.154683174	0.103107952	0.917877294	0.978368358	act-1	V	11081052	34132.07533	0.142189135	0.058630636
V	11076777	11078154	-1	WBGene00000064	Actin-2 [Source:NCBI gene (formerly Entrezgene);Acc:179534]	protein_coding	act-2	NCBI gene (formerly Entrezgene)	act-2	179534	12762.59228	-0.071057197	0.147762057	-0.480889331	0.630595156	0.785948411	act-2	V	11076777	12762.59228	-0.120249277	0.147768186	-0.813769733	0.415776878	0.556565786	act-2	V	11076777	12762.59228	-0.077464365	0.147766663	-0.524234381	0.60011553	0.737483759	act-2	V	11076777	12762.59228	0.075545088	0.147756517	0.51128092	0.609154363	0.876023724	act-2	V	11076777	22352.698	-0.048993521	0.040251643
V	11071690	11074498	-1	WBGene00000065	Actin-3 [Source:NCBI gene (formerly Entrezgene);Acc:179533]	protein_coding	act-3	NCBI gene (formerly Entrezgene)	act-3	179533	37567.18357	-0.157848063	0.104598176	-1.509090013	0.131275781	0.302604572	act-3	V	11071690	37567.18357	-0.188045364	0.104599666	-1.797762573	0.072214641	0.147565428	act-3	V	11071690	37567.18357	-0.276600884	0.10460508	-2.644239489	0.00818747	0.027050195	act-3	V	11071690	37567.18357	-0.025261577	0.104595493	-0.241516877	0.809154537	0.945625708	act-3	V	11071690	22303.90333	0.106843874	0.056058495
X	4960621	4964413	1	WBGene00000066	Actin-4 [Source:NCBI gene (formerly Entrezgene);Acc:180767]	protein_coding	act-4	NCBI gene (formerly Entrezgene)	act-4	180767	37273.02881	-0.167800137	0.100962628	-1.662002468	0.09651228	0.246959364	act-4	X	4960621	37273.02881	-0.15213748	0.100961615	-1.506884373	0.131840298	0.236662681	act-4	X	4960621	37273.02881	-0.086926242	0.100959717	-0.860999262	0.389238449	0.552942642	act-4	X	4960621	37273.02881	0.02494516	0.100956591	0.247087982	0.804840134	0.94340499	act-4	X	4960621	67414.20993	0.135924445	0.05693195
III	13604412	13606066	-1	WBGene00000067	ACTin [Source:NCBI gene (formerly Entrezgene);Acc:176793]	protein_coding	act-5	NCBI gene (formerly Entrezgene)	act-5	176793	25196.1807	0.026265531	0.114353095	0.229687979	0.818334237	0.902905401	act-5	III	13604412	25196.1807	-0.14984945	0.114363812	-1.310287288	0.190098666	0.314122743	act-5	III	13604412	25196.1807	-0.317952357	0.114377957	-2.77983945	0.005438578	0.019184157	act-5	III	13604412	25196.1807	0.031841888	0.114356937	0.278442997	0.780672317	0.932888224	act-5	III	13604412	59813.6535	0.054264102	0.047775445
III	4722095	4730919	1	WBGene00000068	Adenylyl CYclase [Source:NCBI gene (formerly Entrezgene);Acc:175622]	protein_coding	acy-1	NCBI gene (formerly Entrezgene)	acy-1	175622	520.2320046	0.239891393	0.17567098	1.365572125	0.172073301	0.35948948	acy-1	III	4722095	520.2320046	0.053735408	0.176042927	0.305240369	0.760183089	0.842412147	acy-1	III	4722095	520.2320046	-0.138302607	0.176488399	-0.783635685	0.433253911	0.596124022	acy-1	III	4722095	520.2320046	-0.095283198	0.17654787	-0.53970177	0.589402719	0.867318891	acy-1	III	4722095	1436.0459	0.06816023	0.059749574
V	5976024	5981478	1	WBGene00000069	Adenylyl CYclase [Source:NCBI gene (formerly Entrezgene);Acc:191607]	protein_coding	acy-2	NCBI gene (formerly Entrezgene)	acy-2	191607	104.6950049	0.344294773	0.20006768	1.720891514	0.085270512	0.228251218	acy-2	V	5976024	104.6950049	0.480075624	0.199288317	2.408950164	0.015998482	0.044281068	acy-2	V	5976024	104.6950049	0.246854922	0.201298725	1.226311401	0.220081513	0.370816543	acy-2	V	5976024	104.6950049	-0.015389192	0.204383172	-0.075295789	0.939979372	0.984303863	acy-2	V	5976024	242.9894354	-0.02493177	0.077299202
III	3774896	3786477	-1	WBGene00000070	Adenylyl CYclase [Source:NCBI gene (formerly Entrezgene);Acc:175489]	protein_coding	acy-3	NCBI gene (formerly Entrezgene)	acy-3	175489	594.9456563	0.274768154	0.178040878	1.543286901	0.12276118	0.290495953	acy-3	III	3774896	594.9456563	0.083956628	0.178351146	0.470737809	0.637827981	0.750460583	acy-3	III	3774896	594.9456563	-0.346476631	0.179233666	-1.933100178	0.053223858	0.126448281	acy-3	III	3774896	594.9456563	0.128850989	0.178426768	0.722150552	0.470201921	0.804454048	acy-3	III	3774896	1932.617681	-0.009257874	0.049663391
V	5624727	5630892	-1	WBGene00000071	Adenylate cyclase [Source:NCBI gene (formerly Entrezgene);Acc:178949]	protein_coding	acy-4	NCBI gene (formerly Entrezgene)	acy-4	178949	111.3190165	0.23687653	0.174987805	1.353674505	0.175840246	0.364857396	acy-4	V	5624727	111.3190165	-0.120682636	0.178166677	-0.677358066	0.498178798	0.632601399	acy-4	V	5624727	111.3190165	-0.448380559	0.181709133	-2.467573041	0.013603247	0.041433146	acy-4	V	5624727	111.3190165	-0.069509776	0.178618068	-0.389153109	0.697162888	0.906327663	acy-4	V	5624727	274.4204246	-0.025446833	0.079985561
X	4854065	4860045	-1	WBGene00000072	Adducin-related protein 1;Aldolase_II domain-containing protein [Source:NCBI gene (formerly Entrezgene);Acc:180760]	protein_coding	add-1	NCBI gene (formerly Entrezgene)	add-1	180760	234.7635487	0.322908581	0.169472338	1.905376333	0.056731169	0.174361801	add-1	X	4854065	234.7635487	0.23465125	0.169845311	1.3815586	0.167107273	0.284581254	add-1	X	4854065	234.7635487	-0.234401348	0.172317282	-1.360289257	0.173738407	0.31275882	add-1	X	4854065	234.7635487	0.194427563	0.17039658	1.141029721	0.253857555	0.63319553	add-1	X	4854065	751.4704801	-0.027481632	0.058307244
V	12009540	12013406	-1	WBGene00000073	Adducin-related protein 2;Aldolase_II domain-containing protein [Source:NCBI gene (formerly Entrezgene);Acc:179647]	protein_coding	add-2	NCBI gene (formerly Entrezgene)	add-2	179647	250.1365277	-0.223859403	0.170330255	-1.314266824	0.188756428	0.381949328	add-2	V	12009540	250.1365277	-0.241312608	0.170577047	-1.414683932	0.157161188	0.271609184	add-2	V	12009540	250.1365277	-0.230776008	0.17068516	-1.352056669	0.176357188	0.316217794	add-2	V	12009540	250.1365277	0.092567695	0.169784469	0.545207086	0.585611099	0.865608331	add-2	V	12009540	397.8370315	0.032261448	0.076948423
X	13687955	13695801	1	WBGene00000074	ADAM (disintegrin plus metalloprotease) family [Source:NCBI gene (formerly Entrezgene);Acc:181489]	protein_coding	adm-2	NCBI gene (formerly Entrezgene)	adm-2	181489	489.1066505	-0.148386611	0.116580122	-1.272829436	0.203078573	0.399042929	adm-2	X	13687955	489.1066505	0.04173342	0.115976141	0.359844871	0.718963146	0.81375017	adm-2	X	13687955	489.1066505	-0.007258531	0.116270859	-0.062427776	0.950222176	0.971464601	adm-2	X	13687955	489.1066505	0.129871021	0.115970437	1.119863167	0.262772076	0.641998846	adm-2	X	13687955	1106.66753	0.037544986	0.059785979
X	7794875	7798298	-1	WBGene00000075	Disintegrin and metalloproteinase domain-containing [Source:NCBI gene (formerly Entrezgene);Acc:181041]	protein_coding	adm-4	NCBI gene (formerly Entrezgene)	adm-4	181041	198.8237337	-0.008983504	0.148460711	-0.060510986	0.951748667	0.976171674	adm-4	X	7794875	198.8237337	-0.181307068	0.149580916	-1.212100271	0.225474	0.357721879	adm-4	X	7794875	198.8237337	-0.330052467	0.150793822	-2.188766508	0.028613815	0.076698437	adm-4	X	7794875	198.8237337	-0.027353762	0.149182799	-0.183357347	0.854517641	0.960648865	adm-4	X	7794875	403.2400955	0.016150386	0.067109299
I	7773416	7777655	1	WBGene00000079	A-to-I RNA editing regulator adr-1 [Source:NCBI gene (formerly Entrezgene);Acc:172542]	protein_coding	adr-1	NCBI gene (formerly Entrezgene)	adr-1	172542	1268.175742	0.253542558	0.22640673	1.119854335	0.262775841	0.472465686	adr-1	I	7773416	1268.175742	-0.072661694	0.226556255	-0.320722525	0.748420676	0.834808828	adr-1	I	7773416	1268.175742	-0.451132842	0.226819735	-1.98894881	0.046706853	0.11363957	adr-1	I	7773416	1268.175742	0.136585538	0.226511492	0.602996062	0.546511309	0.843955396	adr-1	I	7773416	2603.76565	0.01908221	0.050606361
III	7231039	7232882	-1	WBGene00000080	Double-stranded RNA-specific adenosine deaminase adr-2 [Source:NCBI gene (formerly Entrezgene);Acc:176022]	protein_coding	adr-2	NCBI gene (formerly Entrezgene)	adr-2	176022	588.0150383	-0.190974832	0.104371645	-1.829757793	0.067286165	0.195973522	adr-2	III	7231039	588.0150383	-0.236989499	0.104568794	-2.266350125	0.023429955	0.060279227	adr-2	III	7231039	588.0150383	-0.11966653	0.104319905	-1.147111186	0.251335671	0.407590006	adr-2	III	7231039	588.0150383	-0.067167196	0.104341882	-0.643722295	0.51975553	0.830092625	adr-2	III	7231039	1206.705341	-0.042970466	0.055055535
III	295654	298556	-1	WBGene00000081	Alkyldihydroxyacetonephosphate synthase [Source:NCBI gene (formerly Entrezgene);Acc:175192]	protein_coding	ads-1	NCBI gene (formerly Entrezgene)	ads-1	175192	3703.75797	-0.031652333	0.067402608	-0.469601016	0.638640099	0.791353327	ads-1	III	295654	3703.75797	0.055871791	0.067354654	0.829516413	0.406812253	0.547923858	ads-1	III	295654	3703.75797	0.073355348	0.067369953	1.088843694	0.27622282	0.436586425	ads-1	III	295654	3703.75797	0.093397074	0.067386502	1.38599084	0.165749701	0.541893833	ads-1	III	295654	4802.319259	-0.069985692	0.054469506
X	12678832	12689279	1	WBGene00000082	A disintegrin and metalloproteinase with thrombospondin motifs adt-1;Peptidase M12B domain-containing protein [Source:NCBI gene (formerly Entrezgene);Acc:181412]	protein_coding	adt-1	NCBI gene (formerly Entrezgene)	adt-1	181412	11.21020215	1.604678378	0.496078578	3.234726209	0.001217594	0.009783036	adt-1	X	12678832	11.21020215	1.66616963	0.494786737	3.367450069	0.000758668	0.003321852	adt-1	X	12678832	11.21020215	0.669280353	0.524554715	1.275901891	0.201990202	0.348997587	adt-1	X	12678832	11.21020215	0.4686701	0.534804722	0.876338746	0.380845907	0.745284437	adt-1	X	12678832	31.85486172	-0.079233926	0.143550241
X	7586209	7595416	1	WBGene00000083	A disintegrin and metalloproteinase with thrombospondin motifs adt-2;Peptidase M12B domain-containing protein [Source:NCBI gene (formerly Entrezgene);Acc:181022]	protein_coding	adt-2	NCBI gene (formerly Entrezgene)	adt-2	181022	2879.331161	-0.342406625	0.131523877	-2.603379951	0.009230959	0.048610256	adt-2	X	7586209	2879.331161	-0.383388289	0.131583151	-2.913657903	0.003572211	0.012559866	adt-2	X	7586209	2879.331161	-0.275634928	0.131646593	-2.093749032	0.036282343	0.0932098	adt-2	X	7586209	2879.331161	0.091561733	0.131434169	0.696635685	0.486030817	0.811771033	adt-2	X	7586209	4110.664236	0.073087852	0.05694454
I	7602307	7608245	1	WBGene00000084	C2 domain-containing protein aex-1 [Source:NCBI gene (formerly Entrezgene);Acc:172519]	protein_coding	aex-1	NCBI gene (formerly Entrezgene)	aex-1	172519	108.0820054	0.592937319	0.205598979	2.883950704	0.003927202	0.025077193	aex-1	I	7602307	108.0820054	0.667449588	0.205510984	3.247756282	0.001163189	0.004814224	aex-1	I	7602307	108.0820054	0.37369558	0.20743717	1.801488034	0.071625992	0.159612488	aex-1	I	7602307	108.0820054	0.43305474	0.207971616	2.082278094	0.037317076	0.262526496	aex-1	I	7602307	408.0663238	-0.013928528	0.083601209
X	9650999	9653116	-1	WBGene00000085	G-protein coupled receptor aex-2 [Source:NCBI gene (formerly Entrezgene);Acc:188491]	protein_coding	aex-2	NCBI gene (formerly Entrezgene)	aex-2	188491	56.62489508	-0.059558048	0.17854492	-0.333574584	0.7387006	0.856189612	aex-2	X	9650999	56.62489508	0.28400286	0.173093411	1.640749114	0.100849505	0.191940157	aex-2	X	9650999	56.62489508	0.338816294	0.17259912	1.963024464	0.049643331	0.119310047	aex-2	X	9650999	56.62489508	-7.51E-05	0.179835401	-0.00041749	0.999666891	0.999900715	aex-2	X	9650999	118.9811726	0.027719361	0.089674241
X	751203	759734	-1	WBGene00000086	MAP kinase-activating death domain protein [Source:NCBI gene (formerly Entrezgene);Acc:180420]	protein_coding	aex-3	NCBI gene (formerly Entrezgene)	aex-3	180420	428.0553938	0.472471566	0.19751049	2.392134035	0.016750724	0.07513606	aex-3	X	751203	428.0553938	0.552855502	0.197409474	2.800552027	0.005101528	0.016942427	aex-3	X	751203	428.0553938	0.245479867	0.198092971	1.239215436	0.215265726	0.364976997	aex-3	X	751203	428.0553938	0.270303637	0.198156274	1.364093255	0.172538217	0.551197711	aex-3	X	751203	1059.342802	0.043908188	0.060695811
I	14850052	14855827	-1	WBGene00000088	Endoprotease aex-5 [Source:NCBI gene (formerly Entrezgene);Acc:173358]	protein_coding	aex-5	NCBI gene (formerly Entrezgene)	aex-5	173358	511.4741951	0.469150578	0.110115197	4.260543405	2.04E-05	0.000316541	aex-5	I	14850052	511.4741951	0.809911958	0.10913449	7.42122822	1.16E-13	2.66E-12	aex-5	I	14850052	511.4741951	0.826529648	0.109206022	7.568535424	3.77E-14	8.66E-13	aex-5	I	14850052	511.4741951	0.449165114	0.110490489	4.06519255	4.80E-05	0.001807813	aex-5	I	14850052	543.1002501	-0.079905281	0.066187376
I	13543068	13545188	-1	WBGene00000089	Small monomeric GTPase [Source:NCBI gene (formerly Entrezgene);Acc:173223]	protein_coding	aex-6	NCBI gene (formerly Entrezgene)	aex-6	173223	345.6929565	-0.189097053	0.100590879	-1.87986282	0.060126776	0.181151028	aex-6	I	13543068	345.6929565	-0.05978847	0.099845952	-0.598807147	0.549301496	0.676438521	aex-6	I	13543068	345.6929565	0.121028904	0.099156936	1.2205793	0.222245348	0.3734368	aex-6	I	13543068	345.6929565	-0.099621732	0.10048747	-0.991384618	0.321497808	0.700179272	aex-6	I	13543068	425.2076498	-0.020355383	0.065514655
II	11519328	11527054	-1	WBGene00000090	Phosphatidylinositol 3-kinase age-1 [Source:NCBI gene (formerly Entrezgene);Acc:174762]	protein_coding	age-1	NCBI gene (formerly Entrezgene)	age-1	174762	376.3057132	0.247560327	0.144269037	1.715962986	0.086168817	0.229949152	age-1	II	11519328	376.3057132	0.256096286	0.144294358	1.774818426	0.075927873	0.15346243	age-1	II	11519328	376.3057132	0.054168915	0.145064688	0.373412136	0.708841728	0.818120748	age-1	II	11519328	376.3057132	0.198665327	0.144766942	1.372311413	0.169966514	0.54758975	age-1	II	11519328	876.6138834	0.059162748	0.059283202
X	5289724	5303600	-1	WBGene00000092	Activator of G protein signaling [Source:NCBI gene (formerly Entrezgene);Acc:180801]	protein_coding	ags-3	NCBI gene (formerly Entrezgene)	ags-3	180801	604.2909579	0.154382706	0.1296824	1.190467684	0.233862624	0.438248258	ags-3	X	5289724	604.2909579	0.219545767	0.129529142	1.694952683	0.090084397	0.17553582	ags-3	X	5289724	604.2909579	0.30708318	0.129815233	2.365540423	0.018003778	0.0523284	ags-3	X	5289724	604.2909579	0.149193366	0.13000377	1.147607998	0.251130426	0.631635053	ags-3	X	5289724	1118.144776	0.02123516	0.052806707
IV	13368276	13369412	-1	WBGene00000093	6-O-methylguanine-DNA methyltransferase [Source:NCBI gene (formerly Entrezgene);Acc:190454]	protein_coding	agt-1	NCBI gene (formerly Entrezgene)	agt-1	190454	294.7744721	-0.234586505	0.147171694	-1.593964836	0.110943911	0.272131429	agt-1	IV	13368276	294.7744721	-0.489899066	0.148213861	-3.305352567	0.00094857	0.004023036	agt-1	IV	13368276	294.7744721	-0.290469694	0.14747447	-1.96962697	0.048881138	0.117886761	agt-1	IV	13368276	294.7744721	-0.266256134	0.147577274	-1.804181131	0.071202916	0.365249026	agt-1	IV	13368276	333.2830152	-0.017105878	0.06877547
II	5371980	5373827	-1	WBGene00000094	AlkylGuanine DNA alkylTransferase [Source:NCBI gene (formerly Entrezgene);Acc:184244]	protein_coding	agt-2	NCBI gene (formerly Entrezgene)	agt-2	184244	100.1022219	-0.351430539	0.18693339	-1.879977351	0.060111165	0.181140848	agt-2	II	5371980	100.1022219	-0.232577351	0.186506721	-1.247018603	0.212390677	0.342068223	agt-2	II	5371980	100.1022219	-0.2396539	0.186610913	-1.284243758	0.199056679	0.345275455	agt-2	II	5371980	100.1022219	-0.001834171	0.185234598	-0.009901882	0.992099571	0.99837405	agt-2	II	5371980	273.9085585	0.048493658	0.080582605
I	10193925	10196997	-1	WBGene00000095	Aryl hydrocarbon receptor nuclear translocator homolog [Source:NCBI gene (formerly Entrezgene);Acc:172889]	protein_coding	aha-1	NCBI gene (formerly Entrezgene)	aha-1	172889	677.3927597	0.152126536	0.099280908	1.532283887	0.125452396	0.293986244	aha-1	I	10193925	677.3927597	0.363484907	0.098817494	3.678345739	0.000234752	0.001184226	aha-1	I	10193925	677.3927597	0.358256602	0.098889038	3.622814125	0.000291415	0.001496094	aha-1	I	10193925	677.3927597	0.085940675	0.099801137	0.861119201	0.389172395	0.752323482	aha-1	I	10193925	1074.676858	0.010040924	0.055766712
I	9522550	9531132	1	WBGene00000096	Aryl hydrocarbon receptor protein 1 [Source:NCBI gene (formerly Entrezgene);Acc:172788]	protein_coding	ahr-1	NCBI gene (formerly Entrezgene)	ahr-1	172788	89.83078989	-0.065334519	0.163088654	-0.400607381	0.688709211	0.824780104	ahr-1	I	9522550	89.83078989	0.02378464	0.16260143	0.146275713	0.883703738	0.926695044	ahr-1	I	9522550	89.83078989	-0.041978835	0.163532197	-0.256700735	0.797409804	0.879145963	ahr-1	I	9522550	89.83078989	-0.213513841	0.166793004	-1.280112689	0.200505507	0.581197991	ahr-1	I	9522550	239.1951982	-0.042425544	0.077458306
V	14012333	14013644	1	WBGene00000097	Arsenite Inducible Protein [Source:NCBI gene (formerly Entrezgene);Acc:179898]	protein_coding	aip-1	NCBI gene (formerly Entrezgene)	aip-1	179898	328.9557426	0.421163442	0.157623299	2.671961861	0.007540922	0.041948148	aip-1	V	14012333	328.9557426	0.67483984	0.156900769	4.301061397	1.70E-05	0.000114743	aip-1	V	14012333	328.9557426	0.784448895	0.156686082	5.006500158	5.54E-07	5.03E-06	aip-1	V	14012333	328.9557426	0.235732509	0.158748449	1.484943695	0.13755874	0.499243371	aip-1	V	14012333	1047.696929	-0.05523827	0.084559625
V	8221488	8223582	1	WBGene00000098	Non-specific serine/threonine protein kinase [Source:NCBI gene (formerly Entrezgene);Acc:179202]	protein_coding	air-1	NCBI gene (formerly Entrezgene)	air-1	179202	386.9403017	-0.793179812	0.112826515	-7.030083383	2.06E-12	1.40E-10	air-1	V	8221488	386.9403017	-1.083967671	0.114439503	-9.471971116	2.75E-21	1.25E-19	air-1	V	8221488	386.9403017	-1.056443211	0.11450655	-9.226050495	2.81E-20	1.12E-18	air-1	V	8221488	386.9403017	-0.121675528	0.110615343	-1.099987805	0.271337435	0.650587532	air-1	V	8221488	963.1671136	0.086913137	0.081718485
I	5937195	5938881	1	WBGene00000099	Aurora/IPL1-related protein kinase 2 [Source:NCBI gene (formerly Entrezgene);Acc:172268]	protein_coding	air-2	NCBI gene (formerly Entrezgene)	air-2	172268	172.5101471	-0.717244069	0.13196038	-5.435298596	5.47E-08	1.71E-06	air-2	I	5937195	172.5101471	-1.008726449	0.134799294	-7.483173078	7.25E-14	1.72E-12	air-2	I	5937195	172.5101471	-0.886232634	0.133930089	-6.617128663	3.66E-11	6.24E-10	air-2	I	5937195	172.5101471	-0.142408046	0.128168922	-1.111096548	0.266526794	0.645145001	air-2	I	5937195	367.2253846	0.100371983	0.079434335
X	9082946	9113619	1	WBGene00000100	Apical junction molecule [Source:NCBI gene (formerly Entrezgene);Acc:181148]	protein_coding	ajm-1	NCBI gene (formerly Entrezgene)	ajm-1	181148	3522.086027	0.080932092	0.133047425	0.608295063	0.542991795	0.725229773	ajm-1	X	9082946	3522.086027	-0.007867211	0.133088015	-0.059112844	0.952862229	0.970011195	ajm-1	X	9082946	3522.086027	-0.272012664	0.133228458	-2.041700913	0.041181208	0.102975616	ajm-1	X	9082946	3522.086027	0.024021088	0.133104849	0.180467418	0.856785631	0.960648865	ajm-1	X	9082946	7512.965653	-0.007539273	0.044038559
II	7472729	7478537	-1	WBGene00000101	FYVE-type domain-containing protein [Source:NCBI gene (formerly Entrezgene);Acc:174216]	protein_coding	aka-1	NCBI gene (formerly Entrezgene)	aka-1	174216	787.3961916	0.307158035	0.173896708	1.766324611	0.077341405	0.214993716	aka-1	II	7472729	787.3961916	0.36568787	0.173880311	2.103101074	0.035456935	0.083962823	aka-1	II	7472729	787.3961916	0.098203286	0.174248637	0.563581373	0.573039066	0.715558646	aka-1	II	7472729	787.3961916	0.135047013	0.174304644	0.774775758	0.438472176	0.784454128	aka-1	II	7472729	2939.144432	0.06281254	0.041855006
V	10248905	10252845	1	WBGene00000102	Serine/threonine-protein kinase akt-1 [Source:NCBI gene (formerly Entrezgene);Acc:179424]	protein_coding	akt-1	NCBI gene (formerly Entrezgene)	akt-1	179424	1113.40288	0.039768306	0.245539154	0.161963197	0.871334836	0.933221919	akt-1	V	10248905	1113.40288	0.078067011	0.245529322	0.317953924	0.750519888	0.835826484	akt-1	V	10248905	1113.40288	-0.247698759	0.245775172	-1.007826614	0.313537707	0.475493436	akt-1	V	10248905	1113.40288	0.156998108	0.245541176	0.639396254	0.522565185	0.830520506	akt-1	V	10248905	1979.072869	0.029114816	0.09293114
X	14147700	14152070	1	WBGene00000103	Serine/threonine-protein kinase akt-2 [Source:NCBI gene (formerly Entrezgene);Acc:181524]	protein_coding	akt-2	NCBI gene (formerly Entrezgene)	akt-2	181524	892.3107208	0.36131852	0.223314619	1.617979698	0.105666973	0.262933379	akt-2	X	14147700	892.3107208	0.568037529	0.223175186	2.545253978	0.010919828	0.032255959	akt-2	X	14147700	892.3107208	0.123006821	0.223584455	0.550158197	0.582210873	0.72316194	akt-2	X	14147700	892.3107208	0.378607903	0.223402424	1.694734977	0.090125707	0.415015505	akt-2	X	14147700	1392.942234	0.010065008	0.102473497
X	13949110	13956261	1	WBGene00000105	Protein argonaute [Source:NCBI gene (formerly Entrezgene);Acc:181504]	protein_coding	alg-1	NCBI gene (formerly Entrezgene)	alg-1	181504	1449.904726	0.146055785	0.258029948	0.566041991	0.571365236	0.745442856	alg-1	X	13949110	1449.904726	0.00731452	0.25810194	0.028339653	0.977391255	0.986846225	alg-1	X	13949110	1449.904726	-0.394747498	0.258349592	-1.527958665	0.126522801	0.247504569	alg-1	X	13949110	1449.904726	0.222818438	0.2580475	0.863478381	0.387874501	0.751728295	alg-1	X	13949110	8818.360159	0.127578506	0.068184424
II	873212	879885	1	WBGene00000106	Protein argonaute [Source:NCBI gene (formerly Entrezgene);Acc:173468]	protein_coding	alg-2	NCBI gene (formerly Entrezgene)	alg-2	173468	1523.309703	0.005407918	0.160211077	0.033754959	0.973072553	0.987273612	alg-2	II	873212	1523.309703	0.058181972	0.160155247	0.363284833	0.716392122	0.811634867	alg-2	II	873212	1523.309703	-0.166104208	0.160353883	-1.035860215	0.300267361	0.461644787	alg-2	II	873212	1523.309703	0.055339161	0.160207257	0.345422315	0.729776904	0.916038555	alg-2	II	873212	2674.383467	0.056148529	0.051112504
III	5077764	5080661	1	WBGene00000107	Aldedh domain-containing protein [Source:NCBI gene (formerly Entrezgene);Acc:175691]	protein_coding	alh-1	NCBI gene (formerly Entrezgene)	alh-1	175691	4963.924068	-0.422395719	0.10799107	-3.911394883	9.18E-05	0.00115844	alh-1	III	5077764	4963.924068	-0.924967822	0.108187826	-8.549647963	1.23E-17	4.20E-16	alh-1	III	5077764	4963.924068	-0.937669886	0.108214306	-8.664934647	4.52E-18	1.49E-16	alh-1	III	5077764	4963.924068	-0.247407117	0.107975166	-2.291333531	0.021944131	0.188894972	alh-1	III	5077764	5964.697489	-0.028063824	0.049814968
V	1644169	1647728	1	WBGene00000108	Aldedh domain-containing protein [Source:NCBI gene (formerly Entrezgene);Acc:187001]	protein_coding	alh-2	NCBI gene (formerly Entrezgene)	alh-2	187001	1.309638546	0.423362691	1.555504815	0.272170608	0.785490841	NA	alh-2	V	1644169	1.309638546	0.897822629	1.49425714	0.600848813	0.547940689	0.675535098	alh-2	V	1644169	1.309638546	1.515832683	1.435048267	1.056293867	0.290833977	0.452947937	alh-2	V	1644169	1.309638546	2.445501681	1.379678586	1.772515502	0.076309024	NA	alh-2	V	1644169	1.260728296	0.012937007	0.179731623
IV	11022603	11025870	1	WBGene00000109	10-formyltetrahydrofolate dehydrogenase [Source:NCBI gene (formerly Entrezgene);Acc:177999]	protein_coding	alh-3	NCBI gene (formerly Entrezgene)	alh-3	177999	902.9540061	-0.065746973	0.124877682	-0.526490976	0.59854712	0.765091402	alh-3	IV	11022603	902.9540061	-0.359902869	0.125381488	-2.870462566	0.004098717	0.014148158	alh-3	IV	11022603	902.9540061	-0.561324572	0.125810517	-4.461666523	8.13E-06	5.92E-05	alh-3	IV	11022603	902.9540061	-0.068573713	0.125061165	-0.548321398	0.583471237	0.864421805	alh-3	IV	11022603	2043.045636	0.048261051	0.047621781
V	6427208	6429920	-1	WBGene00000110	Aldehyde dehydrogenase [Source:NCBI gene (formerly Entrezgene);Acc:179026]	protein_coding	alh-4	NCBI gene (formerly Entrezgene)	alh-4	179026	2899.534705	-0.075822811	0.155784832	-0.486714978	0.626460329	0.783763481	alh-4	V	6427208	2899.534705	0.017537974	0.155749631	0.112603634	0.910344804	0.944152093	alh-4	V	6427208	2899.534705	-0.06494212	0.155796964	-0.416838158	0.67679679	0.795313511	alh-4	V	6427208	2899.534705	0.040303439	0.155773175	0.258731577	0.795842354	0.939440549	alh-4	V	6427208	3697.665681	0.057878759	0.098455458
V	1996105	1999581	-1	WBGene00000111	Aldehyde dehydrogenase [Source:NCBI gene (formerly Entrezgene);Acc:178680]	protein_coding	alh-5	NCBI gene (formerly Entrezgene)	alh-5	178680	330.6215573	-1.599923559	0.178831956	-8.946519355	3.67E-19	5.33E-17	alh-5	V	1996105	330.6215573	-2.690663229	0.185381554	-14.51419073	9.85E-48	2.28E-45	alh-5	V	1996105	330.6215573	-2.000101869	0.180953966	-11.05309769	2.12E-28	1.55E-26	alh-5	V	1996105	330.6215573	-0.873984425	0.17672252	-4.945518134	7.59E-07	5.17E-05	alh-5	V	1996105	558.203186	0.043076587	0.083931067
II	1306240	1310133	-1	WBGene00000112	Aldedh domain-containing protein;L-glutamate gamma-semialdehyde dehydrogenase [Source:NCBI gene (formerly Entrezgene);Acc:173510]	protein_coding	alh-6	NCBI gene (formerly Entrezgene)	alh-6	173510	2747.853108	0.174463731	0.061975534	2.815041983	0.004877086	0.029793685	alh-6	II	1306240	2747.853108	-0.060502707	0.062158825	-0.973356677	0.330376063	0.472677015	alh-6	II	1306240	2747.853108	-0.232445573	0.062412129	-3.724365392	0.000195807	0.001056882	alh-6	II	1306240	2747.853108	-0.156043758	0.062337547	-2.503206595	0.012307368	0.132210273	alh-6	II	1306240	3928.639035	-0.054891613	0.052415769
II	13487243	13491786	-1	WBGene00000113	Aldedh domain-containing protein [Source:NCBI gene (formerly Entrezgene);Acc:174991]	protein_coding	alh-7	NCBI gene (formerly Entrezgene)	alh-7	174991	899.6760483	0.080210071	0.100087076	0.801402876	0.422898451	0.629791256	alh-7	II	13487243	899.6760483	0.030103757	0.100051449	0.300882772	0.763503888	0.844303181	alh-7	II	13487243	899.6760483	-0.014738494	0.100332591	-0.146896372	0.883213816	0.934958076	alh-7	II	13487243	899.6760483	0.095604232	0.100057815	0.955489901	0.33933001	0.710324978	alh-7	II	13487243	917.974014	0.209529691	0.077654102
II	11729055	11731198	1	WBGene00000114	putative methylmalonate-semialdehyde dehydrogenase [acylating], mitochondrial [Source:NCBI gene (formerly Entrezgene);Acc:174800]	protein_coding	alh-8	NCBI gene (formerly Entrezgene)	alh-8	174800	14036.40427	0.142045737	0.095087822	1.493837319	0.135218145	0.308085451	alh-8	II	11729055	14036.40427	0.378900575	0.095060128	3.985904317	6.72E-05	0.000388931	alh-8	II	11729055	14036.40427	0.404837947	0.095060795	4.258726699	2.06E-05	0.000137734	alh-8	II	11729055	14036.40427	-0.030557271	0.095126107	-0.321229077	0.748036799	0.921804961	alh-8	II	11729055	28485.28899	-0.00868787	0.059169658
III	5856018	5859179	1	WBGene00000115	Putative aldehyde dehydrogenase family 7 member A1 homolog [Source:NCBI gene (formerly Entrezgene);Acc:175820]	protein_coding	alh-9	NCBI gene (formerly Entrezgene)	alh-9	175820	2483.122866	-0.089406357	0.093053056	-0.960810544	0.336647436	0.54925906	alh-9	III	5856018	2483.122866	-1.094600728	0.09385539	-11.66263042	1.98E-31	1.92E-29	alh-9	III	5856018	2483.122866	-1.627703915	0.094625876	-17.20146725	2.59E-66	1.18E-63	alh-9	III	5856018	2483.122866	-0.523270689	0.093407463	-5.60202227	2.12E-08	2.14E-06	alh-9	III	5856018	5584.327439	-0.320885967	0.06567398
X	7140504	7143641	-1	WBGene00000116	Aldedh domain-containing protein [Source:NCBI gene (formerly Entrezgene);Acc:180979]	protein_coding	alh-10	NCBI gene (formerly Entrezgene)	alh-10	180979	539.975332	-0.008503594	0.104635226	-0.081268944	0.935228071	0.966761416	alh-10	X	7140504	539.975332	0.076518395	0.10438032	0.73307301	0.463513901	0.60242078	alh-10	X	7140504	539.975332	0.170551326	0.104202022	1.636737206	0.101685391	0.209802571	alh-10	X	7140504	539.975332	0.098679049	0.104594772	0.943441499	0.345455125	0.715766349	alh-10	X	7140504	900.6633303	-0.033659424	0.056167934
III	774321	778871	-1	WBGene00000117	Aldedh domain-containing protein [Source:NCBI gene (formerly Entrezgene);Acc:185679]	protein_coding	alh-11	NCBI gene (formerly Entrezgene)	alh-11	185679	1045.0989	0.050193288	0.079653513	0.63014532	0.528599511	0.715019452	alh-11	III	774321	1045.0989	0.304237623	0.079188709	3.841931826	0.00012207	0.000661391	alh-11	III	774321	1045.0989	0.339180731	0.079287883	4.27783818	1.89E-05	0.000127576	alh-11	III	774321	1045.0989	0.187216842	0.079665021	2.350050745	0.018770852	0.170817293	alh-11	III	774321	1521.595997	0.043497364	0.054407645
III	7454074	7455936	1	WBGene00000118	Aldedh domain-containing protein [Source:NCBI gene (formerly Entrezgene);Acc:176056]	protein_coding	alh-12	NCBI gene (formerly Entrezgene)	alh-12	176056	1568.419839	-0.661037134	0.088963263	-7.430450651	1.08E-13	8.62E-12	alh-12	III	7454074	1568.419839	-0.99917426	0.089554783	-11.15712897	6.61E-29	5.17E-27	alh-12	III	7454074	1568.419839	-0.541548761	0.088892162	-6.092199251	1.11E-09	1.55E-08	alh-12	III	7454074	1568.419839	-0.392814743	0.088788172	-4.424178719	9.68E-06	0.000488348	alh-12	III	7454074	2515.659755	0.020278678	0.053439618
IV	9108931	9109753	1	WBGene00000120	FoP_duplication domain-containing protein [Source:NCBI gene (formerly Entrezgene);Acc:177735]	protein_coding	aly-1	NCBI gene (formerly Entrezgene)	aly-1	177735	589.2527436	-0.30927506	0.122440983	-2.525911286	0.011539862	0.05715041	aly-1	IV	9108931	589.2527436	-0.334497588	0.122704255	-2.72604717	0.006409784	0.020460769	aly-1	IV	9108931	589.2527436	0.051928271	0.121789361	0.42637773	0.669832626	0.790538268	aly-1	IV	9108931	589.2527436	-0.091337202	0.12227809	-0.746962946	0.455085928	0.794453009	aly-1	IV	9108931	911.4720421	0.058499696	0.069273995
IV	9147468	9148579	1	WBGene00000121	FoP_duplication domain-containing protein [Source:NCBI gene (formerly Entrezgene);Acc:177738]	protein_coding	aly-2	NCBI gene (formerly Entrezgene)	aly-2	177738	1056.522836	-0.3354138	0.141284488	-2.374031326	0.017595058	0.077868384	aly-2	IV	9147468	1056.522836	-0.317605341	0.14125682	-2.248424823	0.024549114	0.062663292	aly-2	IV	9147468	1056.522836	-0.083393962	0.141033502	-0.591306043	0.554315381	0.700347299	aly-2	IV	9147468	1056.522836	-0.062793287	0.141036992	-0.44522565	0.656156692	0.892362017	aly-2	IV	9147468	1486.613573	0.051049196	0.061045992
IV	12123282	12124809	1	WBGene00000122	FoP_duplication domain-containing protein [Source:NCBI gene (formerly Entrezgene);Acc:178157]	protein_coding	aly-3	NCBI gene (formerly Entrezgene)	aly-3	178157	2859.382645	-0.145194102	0.067064868	-2.16498006	0.030389212	0.113151485	aly-3	IV	12123282	2859.382645	-0.131228858	0.067060289	-1.956878793	0.05036172	0.111017109	aly-3	IV	12123282	2859.382645	0.042520773	0.06693622	0.635243113	0.525269869	0.676019016	aly-3	IV	12123282	2859.382645	0.009613651	0.067020307	0.143443854	0.88593965	0.969834687	aly-3	IV	12123282	3453.1529	-0.023297075	0.04907947
IV	4248070	4258169	1	WBGene00000123	DNA-directed RNA polymerase II subunit RPB1 [Source:NCBI gene (formerly Entrezgene);Acc:177190]	protein_coding	ama-1	NCBI gene (formerly Entrezgene)	ama-1	177190	3135.399698	-0.269161297	0.154626458	-1.740719537	0.081732752	0.222809019	ama-1	IV	4248070	3135.399698	-0.218303442	0.154601292	-1.412041509	0.157937739	0.272500258	ama-1	IV	4248070	3135.399698	-0.175129659	0.154603006	-1.132770079	0.25731082	0.41516942	ama-1	IV	4248070	3135.399698	0.068504822	0.15452471	0.443326005	0.657529949	0.89239742	ama-1	IV	4248070	4780.820927	0.231072151	0.066472509
X	4571437	4573914	1	WBGene00000133	Putative ammonium transporter 1 [Source:NCBI gene (formerly Entrezgene);Acc:180729]	protein_coding	amt-1	NCBI gene (formerly Entrezgene)	amt-1	180729	22.0512681	-0.657244012	0.625854162	-1.050155216	0.293646756	0.505910182	amt-1	X	4571437	22.0512681	-0.556653697	0.62419543	-0.891793931	0.372503395	0.515423461	amt-1	X	4571437	22.0512681	-0.492151388	0.6238232	-0.788927677	0.430154278	0.592930426	amt-1	X	4571437	22.0512681	0.385372859	0.613728183	0.627921072	0.530055646	0.834617505	amt-1	X	4571437	15.72461609	0.032412695	0.134885976
IV	13042391	13047043	1	WBGene00000134	Putative ammonium transporter 2 [Source:NCBI gene (formerly Entrezgene);Acc:186047]	protein_coding	amt-2	NCBI gene (formerly Entrezgene)	amt-2	186047	60.03378014	0.188136634	0.171330554	1.098091549	0.272164515	0.483412755	amt-2	IV	13042391	60.03378014	0.357564146	0.169207239	2.113172871	0.034585974	0.082303577	amt-2	IV	13042391	60.03378014	0.304867171	0.170462701	1.788468499	0.073700453	0.163186554	amt-2	IV	13042391	60.03378014	-0.271600689	0.182525124	-1.488018103	0.13674612	0.498065203	amt-2	IV	13042391	74.75874391	0.010145828	0.091438139
II	8363172	8369159	-1	WBGene00000135	Putative ammonium transporter 3 [Source:NCBI gene (formerly Entrezgene);Acc:174338]	protein_coding	amt-3	NCBI gene (formerly Entrezgene)	amt-3	174338	87.83490797	0.083878801	0.155925249	0.537942389	0.590616822	0.759782287	amt-3	II	8363172	87.83490797	0.058593281	0.156500474	0.374396829	0.708109102	0.805555922	amt-3	II	8363172	87.83490797	-0.16448306	0.159702837	-1.029931986	0.303041934	0.464477938	amt-3	II	8363172	87.83490797	-0.212405145	0.161353973	-1.316392407	0.18804237	0.566913521	amt-3	II	8363172	265.0254666	-0.05417819	0.081746191
X	4565302	4569620	1	WBGene00000136	Ammonium transporter [Source:NCBI gene (formerly Entrezgene);Acc:180728]	protein_coding	amt-4	NCBI gene (formerly Entrezgene)	amt-4	180728	679.0207135	-0.728792761	0.217858601	-3.345255849	0.000822067	0.007148073	amt-4	X	4565302	679.0207135	-1.955646653	0.219881127	-8.894108748	5.89E-19	2.19E-17	amt-4	X	4565302	679.0207135	-2.152877598	0.220510407	-9.763156421	1.62E-22	7.58E-21	amt-4	X	4565302	679.0207135	-0.727783784	0.217947056	-3.33926871	0.000839993	0.018333698	amt-4	X	4565302	1558.768492	0.046948918	0.067040185
III	3822403	3826260	1	WBGene00000137	Amine oxidase family member 1 [Source:NCBI gene (formerly Entrezgene);Acc:175493]	protein_coding	amx-1	NCBI gene (formerly Entrezgene)	amx-1	175493	270.5021282	0.198759326	0.090124195	2.205393627	0.027426485	0.1055435	amx-1	III	3822403	270.5021282	0.19649289	0.09035536	2.174667769	0.029655022	0.072840661	amx-1	III	3822403	270.5021282	-0.167426289	0.093310223	-1.794297377	0.072765717	0.16143059	amx-1	III	3822403	270.5021282	0.134937223	0.091466359	1.475266148	0.140141004	0.502791984	amx-1	III	3822403	554.1409726	-0.073636441	0.073778684
I	12759587	12764960	-1	WBGene00000138	Amino_oxidase domain-containing protein [Source:NCBI gene (formerly Entrezgene);Acc:173146]	protein_coding	amx-2	NCBI gene (formerly Entrezgene)	amx-2	173146	576.8652314	0.151585455	0.119717012	1.266198109	0.205442164	0.401980387	amx-2	I	12759587	576.8652314	0.261760578	0.119469432	2.191025553	0.028449943	0.070586276	amx-2	I	12759587	576.8652314	0.166488236	0.119790274	1.389830992	0.164580204	0.3008502	amx-2	I	12759587	576.8652314	-0.029594012	0.12043698	-0.245721972	0.805897462	0.944030747	amx-2	I	12759587	1419.50005	-0.021334356	0.059927916
V	20898840	20903714	-1	WBGene00000139	Amino_oxidase domain-containing protein [Source:NCBI gene (formerly Entrezgene);Acc:184919]	protein_coding	amx-3	NCBI gene (formerly Entrezgene)	amx-3	184919	32.4695851	0.052475971	0.262396347	0.199987429	0.841490413	0.915825644	amx-3	V	20898840	32.4695851	-0.122421422	0.267384792	-0.457847364	0.647062105	0.756859107	amx-3	V	20898840	32.4695851	-0.518698642	0.276055984	-1.878961778	0.060249712	0.139382619	amx-3	V	20898840	32.4695851	0.22789591	0.262406946	0.868482765	0.385130103	0.749530824	amx-3	V	20898840	93.24725525	-0.097129119	0.11590492
I	4318033	4359092	1	WBGene00000140	KASH domain-containing protein;Nuclear anchorage protein 1 [Source:NCBI gene (formerly Entrezgene);Acc:172034]	protein_coding	anc-1	NCBI gene (formerly Entrezgene)	anc-1	172034	3891.076777	0.267368495	0.218962578	1.221069363	0.222059758	0.423856721	anc-1	I	4318033	3891.076777	0.29858462	0.218962317	1.363634729	0.172682556	0.291821555	anc-1	I	4318033	3891.076777	-0.072566525	0.219051163	-0.331276603	0.740435563	0.841097256	anc-1	I	4318033	3891.076777	0.210243707	0.21899662	0.960031746	0.337039238	0.709619978	anc-1	I	4318033	4261.555147	0.066468662	0.047128513
V	10127492	10130295	-1	WBGene00000142	SUMO-activating enzyme subunit aos-1 [Source:NCBI gene (formerly Entrezgene);Acc:179409]	protein_coding	aos-1	NCBI gene (formerly Entrezgene)	aos-1	179409	649.767878	-0.228309526	0.088277246	-2.586278295	0.009701856	0.050179912	aos-1	V	10127492	649.767878	-0.272954234	0.088467497	-3.085361769	0.002033047	0.00773965	aos-1	V	10127492	649.767878	-0.192335801	0.088324439	-2.177605691	0.029435405	0.078463261	aos-1	V	10127492	649.767878	-0.118603818	0.088273702	-1.343591747	0.17908044	0.557932088	aos-1	V	10127492	996.3494683	-0.105697632	0.055165462
III	8080629	8083701	1	WBGene00000143	Anaphase-promoting complex subunit 2 [Source:NCBI gene (formerly Entrezgene);Acc:176139]	protein_coding	apc-2	NCBI gene (formerly Entrezgene)	apc-2	176139	232.6768288	-0.013581334	0.145152099	-0.093566225	0.925453741	0.961625078	apc-2	III	8080629	232.6768288	-0.087091576	0.145658213	-0.597917372	0.549895068	0.67685365	apc-2	III	8080629	232.6768288	-0.134716939	0.146063261	-0.92231913	0.356362139	0.5204003	apc-2	III	8080629	232.6768288	-0.052218051	0.146006722	-0.357641419	0.720611678	0.91295191	apc-2	III	8080629	601.262957	0.041241869	0.059696327
V	10425362	10426353	-1	WBGene00000144	Anaphase-promoting complex subunit 10 [Source:NCBI gene (formerly Entrezgene);Acc:179454]	protein_coding	apc-10	NCBI gene (formerly Entrezgene)	apc-10	179454	20.53778243	-0.628881498	0.279397295	-2.250850346	0.024395018	0.097474749	apc-10	V	10425362	20.53778243	-0.672186382	0.281904729	-2.384445213	0.017104895	0.046683898	apc-10	V	10425362	20.53778243	-0.57469319	0.280526838	-2.048621065	0.040499183	0.10162065	apc-10	V	10425362	20.53778243	-0.69109331	0.286932275	-2.40855899	0.016015638	0.155359768	apc-10	V	10425362	34.27501841	-0.001173654	0.108605183
III	4593863	4594424	-1	WBGene00000145	Anaphase-promoting complex subunit 11 [Source:NCBI gene (formerly Entrezgene);Acc:175604]	protein_coding	apc-11	NCBI gene (formerly Entrezgene)	apc-11	175604	199.27868	-0.189474934	0.151403452	-1.251457156	0.210767735	0.409532689	apc-11	III	4593863	199.27868	-0.238898323	0.151547171	-1.576395794	0.114934617	0.212860015	apc-11	III	4593863	199.27868	-0.02157189	0.150407756	-0.143422721	0.885956339	0.936382823	apc-11	III	4593863	199.27868	-0.156888438	0.15160263	-1.034866207	0.300731398	0.680572844	apc-11	III	4593863	241.7218513	-0.042090331	0.07903436
V	11675938	11685274	1	WBGene00000146	Apoptotic enhancer 1 protein [Source:NCBI gene (formerly Entrezgene);Acc:179601]	protein_coding	ape-1	NCBI gene (formerly Entrezgene)	ape-1	179601	1324.451911	-0.249981033	0.087925286	-2.843107414	0.004467601	0.027806304	ape-1	V	11675938	1324.451911	-0.052519544	0.08770528	-0.598818505	0.549293921	0.676438521	ape-1	V	11675938	1324.451911	-0.08640594	0.088019255	-0.981670885	0.326262013	0.488300024	ape-1	V	11675938	1324.451911	-0.201822387	0.088190987	-2.288469522	0.022110193	0.189540469	ape-1	V	11675938	2609.373957	0.007168631	0.055354674
I	9232068	9233560	-1	WBGene00000147	Gamma-secretase subunit aph-1 [Source:NCBI gene (formerly Entrezgene);Acc:172747]	protein_coding	aph-1	NCBI gene (formerly Entrezgene)	aph-1	172747	264.192235	-0.140029844	0.122585399	-1.142304429	0.253327501	0.461468033	aph-1	I	9232068	264.192235	0.030509157	0.121951641	0.25017422	0.802452621	0.871276411	aph-1	I	9232068	264.192235	0.056913062	0.121896737	0.466895695	0.640574506	0.767159992	aph-1	I	9232068	264.192235	-0.092846365	0.123235414	-0.753406527	0.451205662	0.791653901	aph-1	I	9232068	600.608243	-0.001751109	0.065099077
I	10340997	10345654	1	WBGene00000148	Nicastrin [Source:NCBI gene (formerly Entrezgene);Acc:172905]	protein_coding	aph-2	NCBI gene (formerly Entrezgene)	aph-2	172905	371.8752897	0.21563039	0.145304447	1.483990298	0.137811494	0.311940173	aph-2	I	10340997	371.8752897	-0.041865709	0.146171993	-0.286414024	0.774561035	0.85196725	aph-2	I	10340997	371.8752897	-0.17852241	0.146730107	-1.216671976	0.223729045	0.375139494	aph-2	I	10340997	371.8752897	0.119061075	0.145977642	0.815611716	0.414722247	0.768653373	aph-2	I	10340997	974.8362345	0.000772115	0.059762989
X	5112422	5116866	-1	WBGene00000149	Amyloid-beta-like protein [Source:NCBI gene (formerly Entrezgene);Acc:180783]	protein_coding	apl-1	NCBI gene (formerly Entrezgene)	apl-1	180783	8044.575119	-0.222643238	0.0744522	-2.990418541	0.002785954	0.019188098	apl-1	X	5112422	8044.575119	-0.28254993	0.074479022	-3.793684724	0.000148428	0.000787355	apl-1	X	5112422	8044.575119	-0.334265811	0.07450518	-4.486477437	7.24E-06	5.35E-05	apl-1	X	5112422	8044.575119	-0.053391863	0.074434955	-0.717295556	0.473191749	0.805280689	apl-1	X	5112422	20606.26053	0.081396784	0.040818899
I	5342180	5344724	-1	WBGene00000150	MHD domain-containing protein [Source:NCBI gene (formerly Entrezgene);Acc:172180]	protein_coding	apm-1	NCBI gene (formerly Entrezgene)	apm-1	172180	1237.395709	-0.05958478	0.073647009	-0.809059068	0.418481171	0.625756759	apm-1	I	5342180	1237.395709	0.140297852	0.073348925	1.912745864	0.055780595	0.120651708	apm-1	I	5342180	1237.395709	0.085308259	0.073487422	1.160855248	0.245700771	0.40176043	apm-1	I	5342180	1237.395709	0.122889065	0.073566254	1.670454292	0.094829516	0.424001214	apm-1	I	5342180	2618.386711	0.002190519	0.044983205
II	8047564	8049063	1	WBGene00000151	Apurinic-apyrimidinic endonuclease [Source:NCBI gene (formerly Entrezgene);Acc:174291]	protein_coding	apn-1	NCBI gene (formerly Entrezgene)	apn-1	174291	373.5103093	-0.146849031	0.102495433	-1.432737309	0.151932923	0.332208915	apn-1	II	8047564	373.5103093	-0.225666789	0.102998599	-2.190969494	0.028454	0.070586276	apn-1	II	8047564	373.5103093	0.00665289	0.102038604	0.065199737	0.94801497	0.970216014	apn-1	II	8047564	373.5103093	-0.179358813	0.10326046	-1.736955386	0.082395046	0.396237776	apn-1	II	8047564	429.2756575	0.057594628	0.070555981
I	4964667	4967089	-1	WBGene00000155	Xaa-Pro aminopeptidase app-1 [Source:NCBI gene (formerly Entrezgene);Acc:172118]	protein_coding	app-1	NCBI gene (formerly Entrezgene)	app-1	172118	2551.106444	-0.225569776	0.116240591	-1.940542231	0.052313827	0.165380398	app-1	I	4964667	2551.106444	-0.828075069	0.116651258	-7.098723858	1.26E-12	2.57E-11	app-1	I	4964667	2551.106444	-0.911814152	0.11675216	-7.809826822	5.73E-15	1.44E-13	app-1	I	4964667	2551.106444	-0.156544056	0.116265636	-1.346434442	0.17816245	0.556714243	app-1	I	4964667	4973.011927	-0.087832023	0.035782362
I	8050037	8055475	1	WBGene00000156	Adenomatous polyposis coli protein-related protein 1 [Source:NCBI gene (formerly Entrezgene);Acc:172591]	protein_coding	Apr-01	NCBI gene (formerly Entrezgene)	Apr-01	172591	481.7966663	0.538071533	0.215726265	2.494232833	0.012622971	0.060925997	Apr-01	I	8050037	481.7966663	0.463201599	0.215875142	2.145692162	0.031897547	0.077166112	Apr-01	I	8050037	481.7966663	-0.0370829	0.216803028	-0.1710442	0.864189011	0.922360584	Apr-01	I	8050037	481.7966663	0.189872276	0.216480877	0.877085676	0.380440104	0.745228701	Apr-01	I	8050037	1714.9973	-0.077449646	0.063142729
X	4458272	4459255	1	WBGene00000157	AP complex subunit sigma [Source:NCBI gene (formerly Entrezgene);Acc:184091]	protein_coding	aps-2	NCBI gene (formerly Entrezgene)	aps-2	184091	488.9906996	-0.224263353	0.086031688	-2.60675292	0.009140529	0.048288603	aps-2	X	4458272	488.9906996	-0.459227421	0.087171092	-5.268115971	1.38E-07	1.40E-06	aps-2	X	4458272	488.9906996	-0.298155689	0.086614605	-3.442325798	0.000576735	0.002727338	aps-2	X	4458272	488.9906996	-0.188841858	0.08636433	-2.186572385	0.028773755	0.224509987	aps-2	X	4458272	813.4695892	-0.100762417	0.069972171
I	14406028	14417934	1	WBGene00000158	AP-1 complex subunit gamma [Source:NCBI gene (formerly Entrezgene);Acc:173304]	protein_coding	apg-1	NCBI gene (formerly Entrezgene)	apg-1	173304	1884.482571	0.150249315	0.101819023	1.475650732	0.140037678	0.315148623	apg-1	I	14406028	1884.482571	0.177120361	0.101793142	1.740002894	0.08185851	0.16291018	apg-1	I	14406028	1884.482571	0.063224582	0.101931942	0.620262705	0.535084844	0.683740956	apg-1	I	14406028	1884.482571	0.132624701	0.101909563	1.30139603	0.193122932	0.572699803	apg-1	I	14406028	4131.252356	-0.036157547	0.046362229
V	6017970	6018886	1	WBGene00000159	AP complex subunit sigma [Source:NCBI gene (formerly Entrezgene);Acc:178989]	protein_coding	aps-1	NCBI gene (formerly Entrezgene)	aps-1	178989	555.5815082	-0.229177429	0.160791774	-1.425305681	0.154068859	0.335211822	aps-1	V	6017970	555.5815082	-0.178198746	0.16067422	-1.109068691	0.26740055	0.405132822	aps-1	V	6017970	555.5815082	0.194160915	0.160002969	1.213483197	0.224945135	0.376466252	aps-1	V	6017970	555.5815082	0.141123501	0.160229215	0.880760114	0.378447672	0.742775942	aps-1	V	6017970	804.2254424	0.046055172	0.052673672
III	2583971	2597034	-1	WBGene00000160	AP complex subunit beta [Source:NCBI gene (formerly Entrezgene);Acc:175376]	protein_coding	apb-1	NCBI gene (formerly Entrezgene)	apb-1	175376	2073.224557	-0.172586723	0.089225781	-1.934269672	0.05307998	0.166951645	apb-1	III	2583971	2073.224557	-0.113557643	0.089193739	-1.273157103	0.202962299	0.330082752	apb-1	III	2583971	2073.224557	-0.062395496	0.089307383	-0.698659993	0.484764542	0.640798011	apb-1	III	2583971	2073.224557	0.034424103	0.089075115	0.386461498	0.699154912	0.906952857	apb-1	III	2583971	4919.585705	0.005451032	0.041499944
X	9338675	9342900	1	WBGene00000161	AP-2 complex subunit alpha [Source:NCBI gene (formerly Entrezgene);Acc:181163]	protein_coding	apa-2	NCBI gene (formerly Entrezgene)	apa-2	181163	1607.570161	0.280158336	0.141589001	1.978673016	0.047852833	0.155259586	apa-2	X	9338675	1607.570161	0.285575543	0.14159299	2.016876277	0.043708426	0.099195702	apa-2	X	9338675	1607.570161	-0.010196906	0.141858647	-0.071880748	0.942696812	0.967584227	apa-2	X	9338675	1607.570161	0.177378661	0.141740526	1.251432217	0.210776829	0.592994797	apa-2	X	9338675	4527.494483	-0.030430508	0.041399421
II	3532527	3546431	-1	WBGene00000162	AP-3 complex subunit delta [Source:NCBI gene (formerly Entrezgene);Acc:173701]	protein_coding	apd-3	NCBI gene (formerly Entrezgene)	apd-3	173701	632.8419661	0.036875201	0.17282551	0.213366658	0.831040985	0.911088197	apd-3	II	3532527	632.8419661	-0.036687343	0.172947498	-0.212129943	0.83200566	0.891193037	apd-3	II	3532527	632.8419661	-0.304172243	0.173560105	-1.752547013	0.079679793	0.173915214	apd-3	II	3532527	632.8419661	0.007520554	0.172991193	0.043473625	0.965323989	0.990405197	apd-3	II	3532527	1814.826371	0.017862266	0.052312362
I	7853750	7857853	1	WBGene00000163	AP-3 complex subunit beta [Source:NCBI gene (formerly Entrezgene);Acc:172553]	protein_coding	apb-3	NCBI gene (formerly Entrezgene)	apb-3	172553	1037.353511	0.072851114	0.07558326	0.963852494	0.335119884	0.547676805	apb-3	I	7853750	1037.353511	0.108799785	0.075583541	1.439463982	0.150019108	0.262099135	apb-3	I	7853750	1037.353511	0.059586839	0.07576516	0.786467546	0.431593625	0.594476353	apb-3	I	7853750	1037.353511	0.096555012	0.075837308	1.273186171	0.202951987	0.584195593	apb-3	I	7853750	2077.36774	-0.046040921	0.050410557
X	954975	957762	1	WBGene00000164	MHD domain-containing protein [Source:NCBI gene (formerly Entrezgene);Acc:186194]	protein_coding	apm-3	NCBI gene (formerly Entrezgene)	apm-3	186194	335.542734	-0.30576207	0.115043962	-2.6577846	0.007865615	0.043284257	apm-3	X	954975	335.542734	-0.475006716	0.116087304	-4.091805903	4.28E-05	0.000261388	apm-3	X	954975	335.542734	-0.473753967	0.116171439	-4.078058861	4.54E-05	0.000282632	apm-3	X	954975	335.542734	-0.088398925	0.114682532	-0.770814211	0.440817062	0.785720577	apm-3	X	954975	726.6569922	0.044796062	0.064793323
I	1154514	1156020	-1	WBGene00000165	Clat_adaptor_s domain-containing protein [Source:NCBI gene (formerly Entrezgene);Acc:171691]	protein_coding	aps-3	NCBI gene (formerly Entrezgene)	aps-3	171691	494.712624	-0.244500644	0.138066695	-1.770887933	0.076579339	0.213637313	aps-3	I	1154514	494.712624	-0.21300931	0.138032045	-1.543187385	0.122785317	0.223834125	aps-3	I	1154514	494.712624	-0.125687113	0.137854314	-0.911738706	0.361906283	0.525800813	aps-3	I	1154514	494.712624	-0.059618648	0.137867354	-0.432434845	0.665425397	0.895294633	aps-3	I	1154514	967.9829215	0.012670172	0.058192075
X	11068527	11072047	1	WBGene00000166	AdaPTin or adaptin-related protein [Source:NCBI gene (formerly Entrezgene);Acc:189194]	protein_coding	apt-9	NCBI gene (formerly Entrezgene)	apt-9	189194	114.9244044	0.213943081	0.191487576	1.117268728	0.263879442	0.47363961	apt-9	X	11068527	114.9244044	0.348508456	0.190713147	1.827396072	0.06764024	0.140248207	apt-9	X	11068527	114.9244044	0.163660893	0.192256013	0.851265407	0.394621936	0.558132161	apt-9	X	11068527	114.9244044	-0.250969107	0.19663085	-1.276346552	0.201833041	0.583087535	apt-9	X	11068527	465.5380497	-0.077834	0.073870975
V	3210196	3223221	1	WBGene00000168	Anterior pharynx in excess protein 1;Delta-like protein;EGF-like domain-containing protein [Source:NCBI gene (formerly Entrezgene);Acc:178759]	protein_coding	apx-1	NCBI gene (formerly Entrezgene)	apx-1	178759	44.67990966	-0.102203836	0.206656551	-0.494558899	0.620911521	0.780911992	apx-1	V	3210196	44.67990966	-0.359075616	0.208291395	-1.723909991	0.084724093	0.167132577	apx-1	V	3210196	44.67990966	-0.103295636	0.207432226	-0.497972941	0.618503114	0.752107276	apx-1	V	3210196	44.67990966	0.041572396	0.199813562	0.20805593	0.835185297	0.955592488	apx-1	V	3210196	90.09868918	0.050752133	0.10473664
II	7235828	7238349	-1	WBGene00000169	AQuaPorin or aquaglyceroporin related [Source:NCBI gene (formerly Entrezgene);Acc:174190]	protein_coding	aqp-1	NCBI gene (formerly Entrezgene)	aqp-1	174190	1627.757913	-0.653672282	0.155875185	-4.193562199	2.75E-05	0.000408272	aqp-1	II	7235828	1627.757913	-0.589691152	0.155838437	-3.783990424	0.000154334	0.000815158	aqp-1	II	7235828	1627.757913	-0.423212741	0.155737938	-2.717467219	0.006578367	0.022532002	aqp-1	II	7235828	1627.757913	-0.219004807	0.155635089	-1.407168579	0.159377407	0.532624008	aqp-1	II	7235828	1581.044297	0.080154788	0.063452511
II	9259048	9261981	-1	WBGene00000170	AQuaPorin or aquaglyceroporin related [Source:NCBI gene (formerly Entrezgene);Acc:174467]	protein_coding	aqp-2	NCBI gene (formerly Entrezgene)	aqp-2	174467	8844.296005	-0.069134596	0.115547278	-0.598323015	0.549624423	0.730399215	aqp-2	II	9259048	8844.296005	-0.103009477	0.115555433	-0.891429106	0.372699009	0.515559959	aqp-2	II	9259048	8844.296005	0.040272354	0.115537846	0.348564177	0.727416525	0.831459763	aqp-2	II	9259048	8844.296005	-0.087640638	0.115566146	-0.758359096	0.448236038	0.789906232	aqp-2	II	9259048	20552.07109	-0.061895146	0.046732835
IV	10961229	10966459	-1	WBGene00000171	AQuaPorin or aquaglyceroporin related [Source:NCBI gene (formerly Entrezgene);Acc:190553]	protein_coding	aqp-3	NCBI gene (formerly Entrezgene)	aqp-3	190553	1.866119019	-0.184694018	1.335775762	-0.138267232	0.890029222	NA	aqp-3	IV	10961229	1.866119019	2.412874934	1.094759913	2.204022	0.027522797	0.068789742	aqp-3	IV	10961229	1.866119019	1.468783778	1.139561073	1.288903081	0.197431783	0.343128609	aqp-3	IV	10961229	1.866119019	0.46394903	1.265124058	0.366722162	0.713826274	NA	aqp-3	IV	10961229	3.289684626	-0.002285896	0.158089268
V	9737556	9739740	1	WBGene00000172	AQuaPorin or aquaglyceroporin related [Source:NCBI gene (formerly Entrezgene);Acc:179366]	protein_coding	aqp-4	NCBI gene (formerly Entrezgene)	aqp-4	179366	1115.496047	0.062488229	0.148111214	0.421900728	0.673097478	0.814315969	aqp-4	V	9737556	1115.496047	0.127266841	0.148045415	0.859647295	0.389983496	0.531904809	aqp-4	V	9737556	1115.496047	0.159036323	0.148049383	1.074211318	0.282727981	0.444095915	aqp-4	V	9737556	1115.496047	-0.033375301	0.148322184	-0.225018941	0.821964539	0.950122779	aqp-4	V	9737556	1951.066	-0.087327192	0.069975002
V	10491743	10493256	1	WBGene00000173	AQuaPorin or aquaglyceroporin related [Source:NCBI gene (formerly Entrezgene);Acc:183221]	protein_coding	aqp-5	NCBI gene (formerly Entrezgene)	aqp-5	183221	10.85485455	-0.626439166	0.439136351	-1.426525417	0.153716735	0.334848892	aqp-5	V	10491743	10.85485455	-0.512239404	0.436177175	-1.174383789	0.240241336	0.373731806	aqp-5	V	10491743	10.85485455	-0.578719878	0.438869685	-1.318659952	0.187282821	0.330349251	aqp-5	V	10491743	10.85485455	-0.526144769	0.440737494	-1.193782639	0.232563004	0.614503016	aqp-5	V	10491743	26.38400251	-0.006260575	0.117387659
V	10648446	10651997	1	WBGene00000174	AQuaPorin or aquaglyceroporin related [Source:NCBI gene (formerly Entrezgene);Acc:183121]	protein_coding	aqp-6	NCBI gene (formerly Entrezgene)	aqp-6	183121	14.60742125	0.770493714	0.457221016	1.68516688	0.091956379	0.239903112	aqp-6	V	10648446	14.60742125	0.61369863	0.461725524	1.329141662	0.183801237	0.306418639	aqp-6	V	10648446	14.60742125	0.765420816	0.460196367	1.663248279	0.096262747	0.201644927	aqp-6	V	10648446	14.60742125	-0.956150415	0.521367386	-1.833928322	0.066664635	0.35247617	aqp-6	V	10648446	42.94741669	-0.050805343	0.129203008
X	3025063	3026974	1	WBGene00000175	AQuaPorin or aquaglyceroporin related [Source:NCBI gene (formerly Entrezgene);Acc:180589]	protein_coding	aqp-7	NCBI gene (formerly Entrezgene)	aqp-7	180589	4023.059678	-0.335770215	0.096898944	-3.465158669	0.000529919	0.004991754	aqp-7	X	3025063	4023.059678	-0.587608603	0.09702882	-6.056021317	1.40E-09	1.96E-08	aqp-7	X	3025063	4023.059678	-0.627010409	0.097074414	-6.45906974	1.05E-10	1.70E-09	aqp-7	X	3025063	4023.059678	-0.036206875	0.096808616	-0.374004672	0.708400841	0.908966422	aqp-7	X	3025063	8907.166365	0.027762197	0.044563103
X	4702167	4704977	-1	WBGene00000176	AQuaPorin or aquaglyceroporin related [Source:NCBI gene (formerly Entrezgene);Acc:180744]	protein_coding	aqp-8	NCBI gene (formerly Entrezgene)	aqp-8	180744	757.2840279	-1.15572088	0.150300559	-7.689398391	1.48E-14	1.32E-12	aqp-8	X	4702167	757.2840279	-0.930757994	0.149754896	-6.215209121	5.13E-10	7.58E-09	aqp-8	X	4702167	757.2840279	-0.528252307	0.149071841	-3.543608939	0.00039469	0.00195458	aqp-8	X	4702167	757.2840279	-0.118244952	0.14854589	-0.796016315	0.426022552	0.776108907	aqp-8	X	4702167	1170.842729	0.16800177	0.09889743
I	9605896	9609047	1	WBGene00000177	Aquaporin [Source:NCBI gene (formerly Entrezgene);Acc:3565336]	protein_coding	aqp-9	NCBI gene (formerly Entrezgene)	aqp-9	3565336	189.0638628	0.100305376	0.157215871	0.638010498	0.523466846	0.711435956	aqp-9	I	9605896	189.0638628	0.162561555	0.157105359	1.034729537	0.300795238	0.441072333	aqp-9	I	9605896	189.0638628	0.386056958	0.155910376	2.476146663	0.013280901	0.04065906	aqp-9	I	9605896	189.0638628	0.252341029	0.157233727	1.604878502	0.108520545	0.449577877	aqp-9	I	9605896	263.3258468	-0.103893526	0.104646677
II	9768458	9769847	-1	WBGene00000178	Putative aquaporin-10 [Source:NCBI gene (formerly Entrezgene);Acc:174537]	protein_coding	aqp-10	NCBI gene (formerly Entrezgene)	aqp-10	174537	1996.437397	0.237769561	0.110541164	2.150959452	0.0314794	0.115640526	aqp-10	II	9768458	1996.437397	0.516179415	0.110320623	4.678902284	2.88E-06	2.29E-05	aqp-10	II	9768458	1996.437397	0.651852813	0.11025902	5.912013477	3.38E-09	4.37E-08	aqp-10	II	9768458	1996.437397	0.206298337	0.110641984	1.864557467	0.062243459	0.340533329	aqp-10	II	9768458	3490.433275	-0.31442402	0.050530507
III	13673280	13674739	1	WBGene00000179	Aquaporin [Source:NCBI gene (formerly Entrezgene);Acc:191343]	protein_coding	aqp-11	NCBI gene (formerly Entrezgene)	aqp-11	191343	1360.969759	0.074185434	0.125923716	0.589129962	0.555774095	0.734860995	aqp-11	III	13673280	1360.969759	0.073193981	0.125944111	0.581162392	0.561131012	0.686553714	aqp-11	III	13673280	1360.969759	0.056119427	0.125992919	0.445417313	0.656018203	0.780033273	aqp-11	III	13673280	1360.969759	-0.011209675	0.126115413	-0.088884262	0.929173891	0.981519805	aqp-11	III	13673280	2936.879565	-0.235735964	0.07002384
II	9674978	9677210	1	WBGene00000180	E3 ubiquitin-protein ligase arc-1 [Source:NCBI gene (formerly Entrezgene);Acc:174525]	protein_coding	arc-1	NCBI gene (formerly Entrezgene)	arc-1	174525	447.0043066	0.014864537	0.086119892	0.172602826	0.862963631	0.927976222	arc-1	II	9674978	447.0043066	0.135201272	0.085642398	1.578672189	0.114411267	0.212009076	arc-1	II	9674978	447.0043066	0.033193557	0.0862764	0.384735072	0.700433708	0.811668585	arc-1	II	9674978	447.0043066	0.068937183	0.086368705	0.798173167	0.424770007	0.775718855	arc-1	II	9674978	851.6048638	0.009678288	0.049797229
IV	11131279	11133805	1	WBGene00000181	Alcohol/Ribitol Dehydrogenase family [Source:NCBI gene (formerly Entrezgene);Acc:178016]	protein_coding	ard-1	NCBI gene (formerly Entrezgene)	ard-1	178016	2790.023981	-0.293996714	0.134639051	-2.183591694	0.028992264	0.109636365	ard-1	IV	11131279	2790.023981	-0.602482388	0.134800496	-4.469437475	7.84E-06	5.70E-05	ard-1	IV	11131279	2790.023981	-0.441425918	0.134740894	-3.276109472	0.001052478	0.00463247	ard-1	IV	11131279	2790.023981	-0.326101496	0.134701932	-2.420911791	0.015481633	0.152044606	ard-1	IV	11131279	4181.752456	-0.051809517	0.049550928
III	5714886	5717586	1	WBGene00000182	ADP-ribosylation factor 1-like 2 [Source:NCBI gene (formerly Entrezgene);Acc:175801]	protein_coding	arf-1	NCBI gene (formerly Entrezgene)	arf-1	175801	9353.992885	-0.204807811	0.071787986	-2.852953848	0.004331491	0.027143767	arf-1	III	5714886	9353.992885	-0.292078712	0.071814776	-4.067111634	4.76E-05	0.000286946	arf-1	III	5714886	9353.992885	-0.323572732	0.071833516	-4.504481368	6.65E-06	4.96E-05	arf-1	III	5714886	9353.992885	-0.090848951	0.071783917	-1.265589218	0.205660188	0.587465275	arf-1	III	5714886	14194.43709	0.051710157	0.052087857
IV	7982526	7983852	1	WBGene00000183	ADP-Ribosylation Factor homolog [Source:NCBI gene (formerly Entrezgene);Acc:177595]	protein_coding	arf-5	NCBI gene (formerly Entrezgene)	arf-5	177595	9544.987512	-0.155391525	0.095091295	-1.634129855	0.102231587	0.257063227	arf-5	IV	7982526	9544.987512	-0.107668283	0.095090127	-1.132276148	0.257518355	0.393983817	arf-5	IV	7982526	9544.987512	-0.003672621	0.095075336	-0.038628533	0.969186553	0.982071477	arf-5	IV	7982526	9544.987512	0.05311949	0.095073986	0.558717395	0.576354606	0.860363798	arf-5	IV	7982526	14424.87659	-0.021386616	0.042204947
IV	16947120	16949564	1	WBGene00000184	ADP-ribosylation factor 6 [Source:NCBI gene (formerly Entrezgene);Acc:191608]	protein_coding	arf-6	NCBI gene (formerly Entrezgene)	arf-6	191608	566.2915609	-0.213430854	0.09752475	-2.188478869	0.028634739	0.108779685	arf-6	IV	16947120	566.2915609	-0.228752392	0.097664949	-2.342215866	0.019169624	0.051270066	arf-6	IV	16947120	566.2915609	0.07813654	0.096741443	0.807684252	0.419272372	0.582359248	arf-6	IV	16947120	566.2915609	-0.208185896	0.097839933	-2.127821336	0.0333519	0.245847633	arf-6	IV	16947120	737.5367701	0.050255066	0.065306905
X	1786907	1788405	1	WBGene00000185	Delta-like protein [Source:NCBI gene (formerly Entrezgene);Acc:180501]	protein_coding	arg-1	NCBI gene (formerly Entrezgene)	arg-1	180501	7.976583963	0.475821087	0.46528179	1.022651428	0.306472684	0.519025518	arg-1	X	1786907	7.976583963	0.311005174	0.470333763	0.661243564	0.508456127	0.641289135	arg-1	X	1786907	7.976583963	0.035360564	0.486206984	0.072727388	0.942023054	0.96749789	arg-1	X	1786907	7.976583963	0.303795594	0.474148853	0.640717768	0.521706068	0.830351488	arg-1	X	1786907	5.519926571	0.017400271	0.151198439
IV	12622091	12631022	-1	WBGene00000186	Ack-related non-receptor tyrosine kinase [Source:NCBI gene (formerly Entrezgene);Acc:178218]	protein_coding	ark-1	NCBI gene (formerly Entrezgene)	ark-1	178218	1064.515178	0.044512282	0.145294136	0.306359794	0.759330717	0.86807452	ark-1	IV	12622091	1064.515178	0.172247007	0.145171183	1.186509635	0.235421099	0.368373744	ark-1	IV	12622091	1064.515178	-0.029152273	0.14543815	-0.200444468	0.841132984	0.907178762	ark-1	IV	12622091	1064.515178	0.034802969	0.145422811	0.239322623	0.810855425	0.94631214	ark-1	IV	12622091	2848.736372	-0.010699737	0.046941155
II	8582000	8583080	1	WBGene00000187	ADP-ribosylation factor-like protein 1 [Source:NCBI gene (formerly Entrezgene);Acc:174375]	protein_coding	arl-1	NCBI gene (formerly Entrezgene)	arl-1	174375	610.5625118	-0.048022058	0.074369224	-0.645724874	0.518457549	0.70758704	arl-1	II	8582000	610.5625118	0.020879321	0.074250194	0.281202243	0.778555284	0.85475102	arl-1	II	8582000	610.5625118	-0.060027221	0.074586793	-0.804796922	0.420936878	0.584048048	arl-1	II	8582000	610.5625118	0.070059405	0.074441831	0.94112952	0.346638489	0.716201692	arl-1	II	8582000	758.2089955	0.024772428	0.052014734
II	14606472	14608342	1	WBGene00000188	ADP-ribosylation factor-like protein 3 [Source:NCBI gene (formerly Entrezgene);Acc:175121]	protein_coding	arl-3	NCBI gene (formerly Entrezgene)	arl-3	175121	317.5385659	0.031458264	0.10624391	0.296094754	0.76715772	0.873045767	arl-3	II	14606472	317.5385659	0.335363925	0.1049256	3.196206899	0.001392472	0.005617432	arl-3	II	14606472	317.5385659	0.481252091	0.10430283	4.61398882	3.95E-06	3.09E-05	arl-3	II	14606472	317.5385659	0.040787144	0.106974769	0.381278173	0.702996848	0.907731404	arl-3	II	14606472	418.0951746	0.042287806	0.081475854
III	9823242	9824132	1	WBGene00000189	ADP-ribosylation factor-like protein 5 [Source:NCBI gene (formerly Entrezgene);Acc:176392]	protein_coding	arl-5	NCBI gene (formerly Entrezgene)	arl-5	176392	117.0591968	-0.54852799	0.178225523	-3.077718511	0.002085918	0.015321568	arl-5	III	9823242	117.0591968	-0.545485697	0.178325622	-3.058930577	0.002221286	0.008360485	arl-5	III	9823242	117.0591968	-0.230324188	0.175789659	-1.310226034	0.190119381	0.333545342	arl-5	III	9823242	117.0591968	-0.167272973	0.175698717	-0.952044366	0.341074482	0.711729924	arl-5	III	9823242	166.6163692	0.034463191	0.086095638
IV	7634786	7635712	1	WBGene00000190	ADP-ribosylation factor 1-like 1 [Source:NCBI gene (formerly Entrezgene);Acc:191609]	protein_coding	warf-1	NCBI gene (formerly Entrezgene)	warf-1	191609	197.2773848	4.233258133	0.55782062	7.588923718	3.23E-14	2.75E-12	warf-1	IV	7634786	197.2773848	5.446266913	0.555883972	9.797488662	1.15E-22	5.74E-21	warf-1	IV	7634786	197.2773848	6.231563825	0.555255207	11.22288229	3.15E-29	2.37E-27	warf-1	IV	7634786	197.2773848	2.472521258	0.56701971	4.360556104	1.30E-05	0.000617706	warf-1	IV	7634786	122.0859681	-0.049942351	0.17109464
X	14980954	14981675	-1	WBGene00000191		pseudogene				NA	67.9439441	2.390621694	0.329760204	7.249576091	4.18E-13	3.13E-11		X	14980954	67.9439441	2.854730924	0.326951082	8.731370171	2.52E-18	8.90E-17		X	14980954	67.9439441	3.10531165	0.325847175	9.529963401	1.57E-21	6.88E-20		X	14980954	67.9439441	1.285822914	0.34308269	3.747851328	0.000178356	0.005294528		X	14980954	73.08741319	-0.107563856	0.184445403
IV	14798149	14799227	1	WBGene00000192	ARF-Like [Source:NCBI gene (formerly Entrezgene);Acc:178405]	protein_coding	arl-8	NCBI gene (formerly Entrezgene)	arl-8	178405	1031.636091	0.130659002	0.073138357	1.786463445	0.074024251	0.208809001	arl-8	IV	14798149	1031.636091	0.251183716	0.072850772	3.447921141	0.000564919	0.002559222	arl-8	IV	14798149	1031.636091	0.236320674	0.07294765	3.239592717	0.001197005	0.005172569	arl-8	IV	14798149	1031.636091	0.157271507	0.073260181	2.146752905	0.031812958	0.237805985	arl-8	IV	14798149	2393.264459	0.011018741	0.051755058
III	4812481	4814830	-1	WBGene00000193	ADP-ribosylation factor-like protein 6 [Source:NCBI gene (formerly Entrezgene);Acc:183311]	protein_coding	arl-6	NCBI gene (formerly Entrezgene)	arl-6	183311	24.07813733	-0.242768791	0.342243013	-0.70934623	0.478109646	0.675880443	arl-6	III	4812481	24.07813733	0.315235437	0.330266183	0.954488994	0.339836178	0.482700523	arl-6	III	4812481	24.07813733	0.361191941	0.329404841	1.096498582	0.272860643	0.432946082	arl-6	III	4812481	24.07813733	0.301941304	0.332427301	0.908292741	0.363723577	0.731270119	arl-6	III	4812481	45.74878078	-0.030310073	0.108969339
X	950782	954233	1	WBGene00000195	Beta-arrestin arr-1 [Source:NCBI gene (formerly Entrezgene);Acc:180446]	protein_coding	arr-1	NCBI gene (formerly Entrezgene)	arr-1	180446	504.7375513	-0.013612831	0.097212086	-0.140032288	0.88863448	0.942479543	arr-1	X	950782	504.7375513	-0.10279708	0.097592969	-1.05332465	0.292192225	0.432272137	arr-1	X	950782	504.7375513	-0.06219912	0.097595827	-0.637313312	0.523920781	0.674682283	arr-1	X	950782	504.7375513	0.17976293	0.096873759	1.855641102	0.063504731	0.344170832	arr-1	X	950782	708.4816745	0.06432398	0.062431261
II	11460205	11464497	-1	WBGene00000196	Alanine--tRNA ligase, mitochondrial [Source:NCBI gene (formerly Entrezgene);Acc:174749]	protein_coding	aars-1	NCBI gene (formerly Entrezgene)	aars-1	174749	441.880255	0.282991731	0.088616778	3.193432849	0.00140592	0.01100363	aars-1	II	11460205	441.880255	0.185707304	0.08914352	2.083239526	0.037229396	0.087458924	aars-1	II	11460205	441.880255	-0.09237737	0.090546697	-1.020218	0.307625083	0.469382791	aars-1	II	11460205	441.880255	0.035464418	0.090268703	0.392876123	0.694410978	0.906111837	aars-1	II	11460205	800.1920554	-0.067154404	0.073805225
I	3983183	3986581	1	WBGene00000197	Alanine--tRNA ligase, cytoplasmic [Source:NCBI gene (formerly Entrezgene);Acc:171985]	protein_coding	aars-2	NCBI gene (formerly Entrezgene)	aars-2	171985	5023.237465	0.098852385	0.098502231	1.00355479	0.315593255	0.528475057	aars-2	I	3983183	5023.237465	0.010706802	0.098537476	0.108657152	0.913474428	0.946186415	aars-2	I	3983183	5023.237465	-0.079644666	0.098588067	-0.807852999	0.419175211	0.582325709	aars-2	I	3983183	5023.237465	0.131061387	0.098524212	1.330245471	0.183437407	0.561657847	aars-2	I	3983183	8346.305502	0.128758916	0.046662052
II	6970745	6972235	-1	WBGene00000198	putative very-long-chain enoyl-CoA reductase art-1 [Source:NCBI gene (formerly Entrezgene);Acc:174140]	protein_coding	art-1	NCBI gene (formerly Entrezgene)	art-1	174140	7272.133681	-0.080947868	0.099256958	-0.815538468	0.414764155	0.622636768	art-1	II	6970745	7272.133681	-0.096274857	0.099264128	-0.969885686	0.332103476	0.47433583	art-1	II	6970745	7272.133681	-0.055625593	0.099264191	-0.560379251	0.575220781	0.717160128	art-1	II	6970745	7272.133681	-0.006642107	0.099263048	-0.066914192	0.946650015	0.985945695	art-1	II	6970745	13832.01723	-0.078590133	0.045188334
I	2883549	2893718	-1	WBGene00000199	Actin-related protein 3 [Source:NCBI gene (formerly Entrezgene);Acc:171857]	protein_coding	arx-1	NCBI gene (formerly Entrezgene)	arx-1	171857	2175.343776	-0.202983086	0.051274806	-3.958729514	7.53E-05	0.000977036	arx-1	I	2883549	2175.343776	-0.154409571	0.051216493	-3.014840789	0.002571142	0.009493584	arx-1	I	2883549	2175.343776	-0.039794595	0.051092409	-0.778874904	0.436053408	0.599042969	arx-1	I	2883549	2175.343776	-0.061138908	0.05120653	-1.193967024	0.232490867	0.614503016	arx-1	I	2883549	2237.467732	0.115274786	0.045757059
V	10335463	10338355	-1	WBGene00000200	Actin-related protein 2 [Source:NCBI gene (formerly Entrezgene);Acc:179440]	protein_coding	arx-2	NCBI gene (formerly Entrezgene)	arx-2	179440	1680.126145	0.089693381	0.051020529	1.757986118	0.078749871	0.217805023	arx-2	V	10335463	1680.126145	0.202271145	0.050857029	3.977250533	6.97E-05	0.000402188	arx-2	V	10335463	1680.126145	0.125304008	0.051053934	2.454345807	0.014114118	0.04271998	arx-2	V	10335463	1680.126145	0.053156062	0.05136009	1.034968235	0.300683746	0.680571761	arx-2	V	10335463	3021.75374	-0.024522216	0.04410161
III	12052424	12058458	-1	WBGene00000201	Actin-related protein 2/3 complex subunit [Source:NCBI gene (formerly Entrezgene);Acc:3565442]	protein_coding	arx-3	NCBI gene (formerly Entrezgene)	arx-3	3565442	1598.085048	0.077534845	0.060951892	1.27206624	0.203349585	0.399257578	arx-3	III	12052424	1598.085048	0.31085723	0.060503668	5.137824522	2.78E-07	2.68E-06	arx-3	III	12052424	1598.085048	0.370146601	0.060484724	6.119670836	9.38E-10	1.32E-08	arx-3	III	12052424	1598.085048	0.146503327	0.060945544	2.403839849	0.016223879	0.156306124	arx-3	III	12052424	2955.724316	0.041499219	0.050000249
III	860198	862198	1	WBGene00000202	RNase_PH domain-containing protein [Source:NCBI gene (formerly Entrezgene);Acc:259488]	protein_coding	exos-4.2	NCBI gene (formerly Entrezgene)	exos-4.2	259488	199.9763969	-0.040581021	0.193959907	-0.209223761	0.834273564	0.91248558	exos-4.2	III	860198	199.9763969	-0.060147323	0.194000181	-0.31003746	0.75653247	0.839667903	exos-4.2	III	860198	199.9763969	-0.208149503	0.194888179	-1.068045814	0.285499846	0.447226783	exos-4.2	III	860198	199.9763969	-0.226718017	0.195212908	-1.161388451	0.245483964	0.626793723	exos-4.2	III	860198	449.1044196	0.068498693	0.084664489
III	12816789	12818100	-1	WBGene00000203	putative actin-related protein 2/3 complex subunit 3 [Source:NCBI gene (formerly Entrezgene);Acc:176697]	protein_coding	arx-5	NCBI gene (formerly Entrezgene)	arx-5	176697	953.1132681	-0.145636526	0.1395894	-1.043320809	0.296799737	0.508753241	arx-5	III	12816789	953.1132681	-0.019710659	0.139433744	-0.141362188	0.887583824	0.92960273	arx-5	III	12816789	953.1132681	0.190153711	0.139194244	1.366103268	0.171906553	0.310365752	arx-5	III	12816789	953.1132681	0.068893979	0.13941077	0.494179744	0.621179244	0.881088677	arx-5	III	12816789	1651.393119	-0.027293932	0.050572731
III	4878658	4879643	1	WBGene00000204	putative actin-related protein 2/3 complex subunit 4 [Source:NCBI gene (formerly Entrezgene);Acc:175650]	protein_coding	arx-6	NCBI gene (formerly Entrezgene)	arx-6	175650	1000.491247	-5.26E-05	0.072871659	-0.000721983	0.999423941	0.999512989	arx-6	III	4878658	1000.491247	0.103728052	0.072596438	1.428831142	0.153052772	0.266318836	arx-6	III	4878658	1000.491247	0.251640374	0.072342528	3.478457033	0.000504309	0.002425154	arx-6	III	4878658	1000.491247	0.111277435	0.072785975	1.528830735	0.126306411	0.478148147	arx-6	III	4878658	2783.380412	-0.000748322	0.044490468
I	3069325	3070150	-1	WBGene00000205	Actin-related protein 2/3 complex subunit 5 [Source:NCBI gene (formerly Entrezgene);Acc:171882]	protein_coding	arx-7	NCBI gene (formerly Entrezgene)	arx-7	171882	639.3627624	-0.163485857	0.132969461	-1.229499285	0.218884666	0.420067927	arx-7	I	3069325	639.3627624	-0.07021175	0.132661089	-0.529256548	0.596627494	0.71587221	arx-7	I	3069325	639.3627624	0.177462802	0.132297579	1.341391158	0.179793487	0.320880631	arx-7	I	3069325	639.3627624	-0.05807207	0.132782077	-0.437348714	0.661858472	0.894207528	arx-7	I	3069325	1169.535276	-0.063223585	0.058928453
III	4594543	4595821	-1	WBGene00000206	ATP Synthase B homolog [Source:NCBI gene (formerly Entrezgene);Acc:175605]	protein_coding	asb-1	NCBI gene (formerly Entrezgene)	asb-1	175605	799.1736172	-0.225848405	0.104876208	-2.153476079	0.031281282	0.115101216	asb-1	III	4594543	799.1736172	-0.544389295	0.105740717	-5.14834123	2.63E-07	2.55E-06	asb-1	III	4594543	799.1736172	-0.35247386	0.105307502	-3.347091642	0.000816642	0.003708015	asb-1	III	4594543	799.1736172	-0.109502823	0.104881954	-1.044057807	0.296458645	0.676209157	asb-1	III	4594543	1351.616583	0.047333308	0.054930648
X	4469766	4471476	1	WBGene00000207	ATP Synthase B homolog [Source:NCBI gene (formerly Entrezgene);Acc:180718]	protein_coding	asb-2	NCBI gene (formerly Entrezgene)	asb-2	180718	16890.4014	-0.292674933	0.0844207	-3.466862209	0.000526572	0.004966054	asb-2	X	4469766	16890.4014	-0.326246627	0.084430615	-3.864079736	0.000111509	0.000611229	asb-2	X	4469766	16890.4014	-0.107940681	0.084404545	-1.278849154	0.200950181	0.347878916	asb-2	X	4469766	16890.4014	-0.050071083	0.084404255	-0.593229372	0.553027659	0.848689504	asb-2	X	4469766	23743.8614	0.126206048	0.043673218
II	15039404	15048904	1	WBGene00000208	zf-C2HC5 domain-containing protein [Source:NCBI gene (formerly Entrezgene);Acc:175159]	protein_coding	trip-4	NCBI gene (formerly Entrezgene)	trip-4	175159	782.2336355	0.103117818	0.12739225	0.809451266	0.418255624	0.625607693	trip-4	II	15039404	782.2336355	0.237017787	0.127122182	1.864488037	0.0622532	0.131349311	trip-4	II	15039404	782.2336355	0.324803628	0.127067802	2.556144216	0.010583924	0.033659109	trip-4	II	15039404	782.2336355	0.058836028	0.127572814	0.461195663	0.644658233	0.888298408	trip-4	II	15039404	838.3519348	0.013335988	0.061612958
I	8692946	8693468	1	WBGene00000209	putative ATP synthase subunit g 1, mitochondrial [Source:NCBI gene (formerly Entrezgene);Acc:172673]	protein_coding	asg-1	NCBI gene (formerly Entrezgene)	asg-1	172673	1675.680872	-0.223035015	0.095337247	-2.339432085	0.019313083	0.08347601	asg-1	I	8692946	1675.680872	-0.350297966	0.095498441	-3.668101393	0.000244358	0.001226096	asg-1	I	8692946	1675.680872	-0.165093777	0.095293988	-1.732467923	0.083190284	0.179772872	asg-1	I	8692946	1675.680872	-0.069409308	0.095244484	-0.728748852	0.466155304	0.802810417	asg-1	I	8692946	2900.537372	-0.021412133	0.062547711
X	6841258	6842121	1	WBGene00000210	putative ATP synthase subunit g 2, mitochondrial [Source:NCBI gene (formerly Entrezgene);Acc:180956]	protein_coding	asg-2	NCBI gene (formerly Entrezgene)	asg-2	180956	5309.524516	-0.280300673	0.12920314	-2.169457123	0.030047996	0.112304575	asg-2	X	6841258	5309.524516	-0.378615911	0.129234173	-2.929688816	0.003393016	0.012011096	asg-2	X	6841258	5309.524516	-0.071359194	0.12915454	-0.552510145	0.580598886	0.721693345	asg-2	X	6841258	5309.524516	-0.132270474	0.129181945	-1.023908364	0.305878559	0.686513687	asg-2	X	6841258	6448.907198	-0.039968965	0.05858577
II	6910072	6912659	1	WBGene00000211	Sphingomyelin phosphodiesterase 1 [Source:NCBI gene (formerly Entrezgene);Acc:174131]	protein_coding	asm-1	NCBI gene (formerly Entrezgene)	asm-1	174131	86.40482158	0.245068909	0.158469515	1.546473522	0.12199025	0.28939949	asm-1	II	6910072	86.40482158	0.255735613	0.158813465	1.610289235	0.107334728	0.201826742	asm-1	II	6910072	86.40482158	0.142423406	0.160363443	0.888128885	0.374471426	0.538610796	asm-1	II	6910072	86.40482158	0.004542846	0.163480301	0.027788341	0.977830965	0.994002518	asm-1	II	6910072	200.8647976	-0.082144753	0.107532185
X	11321079	11324251	-1	WBGene00000212	Sphingomyelin phosphodiesterase 2 [Source:NCBI gene (formerly Entrezgene);Acc:181323]	protein_coding	asm-2	NCBI gene (formerly Entrezgene)	asm-2	181323	136.7243742	-0.312644218	0.147029505	-2.126404617	0.033469584	0.121118669	asm-2	X	11321079	136.7243742	-1.335091572	0.159684546	-8.360806368	6.23E-17	2.00E-15	asm-2	X	11321079	136.7243742	-0.645040801	0.150793206	-4.277651605	1.89E-05	0.000127605	asm-2	X	11321079	136.7243742	0.167139229	0.144530072	1.156432204	0.247504416	0.627327161	asm-2	X	11321079	318.7213361	0.186671131	0.115025617
IV	520214	523809	-1	WBGene00000213	Putative sphingomyelin phosphodiesterase asm-3;Sphingomyelin phosphodiesterase [Source:NCBI gene (formerly Entrezgene);Acc:176879]	protein_coding	asm-3	NCBI gene (formerly Entrezgene)	asm-3	176879	161.2437824	-1.957999205	0.342568506	-5.715642764	1.09E-08	4.04E-07	asm-3	IV	520214	161.2437824	-2.907391373	0.349501965	-8.318669598	8.90E-17	2.80E-15	asm-3	IV	520214	161.2437824	-2.460407642	0.34615906	-7.107737237	1.18E-12	2.34E-11	asm-3	IV	520214	161.2437824	-1.141304332	0.339929402	-3.3574746	0.00078658	0.017458439	asm-3	IV	520214	370.4995222	0.079190669	0.138417424
V	19049562	19050752	-1	WBGene00000214	Aspartic protease 1 [Source:NCBI gene (formerly Entrezgene);Acc:180251]	protein_coding	asp-1	NCBI gene (formerly Entrezgene)	asp-1	180251	87497.13867	-0.329043383	0.145824268	-2.256437742	0.02404323	0.096538003	asp-1	V	19049562	87497.13867	-0.564218834	0.145828108	-3.869067775	0.000109252	0.000599272	asp-1	V	19049562	87497.13867	-0.515457411	0.145827678	-3.534702169	0.000408235	0.002012286	asp-1	V	19049562	87497.13867	-0.090391361	0.145821986	-0.619874708	0.535340278	0.838131991	asp-1	V	19049562	205101.7715	-0.074462378	0.067653691
V	9203077	9204734	1	WBGene00000215	Peptidase A1 domain-containing protein [Source:NCBI gene (formerly Entrezgene);Acc:34700645]	protein_coding	asp-2	NCBI gene (formerly Entrezgene)	asp-2	34700645	11427.96808	-0.23695922	0.140480692	-1.686774296	0.09164676	0.239432819	asp-2	V	9203077	11427.96808	-0.057276003	0.140464498	-0.407761422	0.683448839	0.786120253	asp-2	V	9203077	11427.96808	0.067992721	0.140454695	0.484090059	0.628321956	0.758810079	asp-2	V	9203077	11427.96808	0.042327266	0.140463912	0.30133908	0.763155944	0.926611868	asp-2	V	9203077	18742.00937	-0.10430084	0.047324882
X	6791064	6792709	1	WBGene00000216	Aspartic protease 3 [Source:NCBI gene (formerly Entrezgene);Acc:180947]	protein_coding	asp-3	NCBI gene (formerly Entrezgene)	asp-3	180947	29520.03635	0.151974861	0.12980974	1.170750829	0.241698948	0.447720543	asp-3	X	6791064	29520.03635	0.387058737	0.129800812	2.981943885	0.002864245	0.010433334	asp-3	X	6791064	29520.03635	0.255377038	0.129807756	1.967348062	0.049143098	0.118321744	asp-3	X	6791064	29520.03635	0.162743469	0.129814453	1.253662172	0.209964823	0.592095876	asp-3	X	6791064	44185.88004	-0.190820106	0.058571821
X	13218985	13221462	-1	WBGene00000217	Aspartic protease 4 [Source:NCBI gene (formerly Entrezgene);Acc:181444]	protein_coding	asp-4	NCBI gene (formerly Entrezgene)	asp-4	181444	4023.852525	-0.22044984	0.101726651	-2.167080497	0.030228717	0.11278076	asp-4	X	13218985	4023.852525	-0.347043224	0.101811934	-3.408669396	0.000652805	0.002907819	asp-4	X	13218985	4023.852525	-0.271312312	0.101785411	-2.665532421	0.007686652	0.025682821	asp-4	X	13218985	4023.852525	0.028991496	0.101684631	0.285111882	0.775558427	0.930933978	asp-4	X	13218985	5965.98356	-0.055338034	0.050307307
V	8272385	8274044	1	WBGene00000218	Peptidase A1 domain-containing protein [Source:NCBI gene (formerly Entrezgene);Acc:179211]	protein_coding	asp-5	NCBI gene (formerly Entrezgene)	asp-5	179211	16476.12032	-0.309811518	0.136179683	-2.275020119	0.022904723	0.093620382	asp-5	V	8272385	16476.12032	-0.472008349	0.136195741	-3.465661604	0.000528929	0.002414003	asp-5	V	8272385	16476.12032	-0.475320629	0.136198911	-3.489900369	0.000483201	0.002338451	asp-5	V	8272385	16476.12032	-0.165452225	0.136176968	-1.214979507	0.224373907	0.60773735	asp-5	V	8272385	33868.77687	-0.036554769	0.051952613
V	8267511	8268937	-1	WBGene00000219	Aspartic protease 6 [Source:NCBI gene (formerly Entrezgene);Acc:179209]	protein_coding	asp-6	NCBI gene (formerly Entrezgene)	asp-6	179209	33077.7069	-0.065739834	0.144543665	-0.454809513	0.649246286	0.798365594	asp-6	V	8267511	33077.7069	0.165437579	0.14453593	1.144612134	0.252369864	0.388341857	asp-6	V	8267511	33077.7069	0.3809274	0.144529591	2.63563605	0.008397975	0.027671164	asp-6	V	8267511	33077.7069	0.068297164	0.144542429	0.472505995	0.636565664	0.886107558	asp-6	V	8267511	61130.06742	-0.044115142	0.055213816
II	8751986	8753940	1	WBGene00000220	ATF (cAMP-dependent transcription factor) family [Source:NCBI gene (formerly Entrezgene);Acc:174399]	protein_coding	atf-2	NCBI gene (formerly Entrezgene)	atf-2	174399	41.32792101	-0.343699293	0.227358567	-1.511705924	0.130608691	0.301630302	atf-2	II	8751986	41.32792101	0.206478592	0.217390041	0.949807041	0.342210308	0.485430255	atf-2	II	8751986	41.32792101	-0.047827496	0.222326007	-0.215123264	0.829671217	0.900339178	atf-2	II	8751986	41.32792101	-0.13759617	0.225416504	-0.610408589	0.54159118	0.840888501	atf-2	II	8751986	79.22442824	0.021610239	0.102641213
X	14809156	14810810	-1	WBGene00000221	BZIP domain-containing protein [Source:NCBI gene (formerly Entrezgene);Acc:181576]	protein_coding	atf-4	NCBI gene (formerly Entrezgene)	atf-4	181576	2766.919543	-0.180325448	0.071113166	-2.535753332	0.011220574	0.055951662	atf-4	X	14809156	2766.919543	-0.139138225	0.071126461	-1.956209024	0.050440536	0.11114477	atf-4	X	14809156	2766.919543	-0.190599516	0.071185801	-2.677493454	0.00741753	0.024923804	atf-4	X	14809156	2766.919543	0.085278959	0.071005112	1.201025624	0.229741262	0.612758581	atf-4	X	14809156	6483.520111	0.049809386	0.046449738
X	12480948	12484904	1	WBGene00000222	BZIP domain-containing protein [Source:NCBI gene (formerly Entrezgene);Acc:181405]	protein_coding	atf-6	NCBI gene (formerly Entrezgene)	atf-6	181405	540.6104046	-0.193748127	0.190276517	-1.018245078	0.308561502	0.521296526	atf-6	X	12480948	540.6104046	-0.392982266	0.190695131	-2.060788149	0.039323256	0.091303061	atf-6	X	12480948	540.6104046	-0.493118124	0.190956591	-2.582357182	0.009812797	0.031569972	atf-6	X	12480948	540.6104046	0.132743011	0.189946068	0.698845798	0.484648403	0.811421901	atf-6	X	12480948	1517.719549	0.163768267	0.066090052
III	4491627	4499045	-1	WBGene00000223	BZIP domain-containing protein [Source:NCBI gene (formerly Entrezgene);Acc:175587]	protein_coding	atf-7	NCBI gene (formerly Entrezgene)	atf-7	175587	2901.266011	0.071213838	0.094814823	0.751083382	0.452602476	0.654313918	atf-7	III	4491627	2901.266011	0.113911712	0.094801869	1.201576656	0.229527591	0.362064339	atf-7	III	4491627	2901.266011	-0.010500941	0.094899261	-0.110653565	0.91189107	0.950504767	atf-7	III	4491627	2901.266011	-0.025252502	0.094948265	-0.265960649	0.790269515	0.936616777	atf-7	III	4491627	8959.430234	-0.021393301	0.037930102
IV	17269342	17272181	1	WBGene00000224	Aamy domain-containing protein [Source:NCBI gene (formerly Entrezgene);Acc:178504]	protein_coding	atgp-1	NCBI gene (formerly Entrezgene)	atgp-1	178504	2692.181144	-0.102258759	0.104707417	-0.976614286	0.328760144	0.54068542	atgp-1	IV	17269342	2692.181144	-0.005515874	0.104670251	-0.052697631	0.957972826	0.97341219	atgp-1	IV	17269342	2692.181144	0.101579833	0.104760333	0.969640227	0.332225854	0.495079839	atgp-1	IV	17269342	2692.181144	0.03976488	0.104735013	0.379671314	0.704189416	0.907768607	atgp-1	IV	17269342	4519.799448	-0.090300187	0.049564057
II	14640098	14644083	-1	WBGene00000225	Aamy domain-containing protein [Source:NCBI gene (formerly Entrezgene);Acc:175125]	protein_coding	atgp-2	NCBI gene (formerly Entrezgene)	atgp-2	175125	1126.639452	-0.422323501	0.092835337	-4.549167541	5.39E-06	0.000100826	atgp-2	II	14640098	1126.639452	-0.591573777	0.093178138	-6.348847407	2.17E-10	3.38E-09	atgp-2	II	14640098	1126.639452	-0.710605288	0.093695811	-7.584173517	3.35E-14	7.71E-13	atgp-2	II	14640098	1126.639452	-0.165690951	0.092542211	-1.790436482	0.07338377	0.372260073	atgp-2	II	14640098	2203.21089	0.070172763	0.054666736
V	9634849	9645595	-1	WBGene00000226	Non-specific serine/threonine protein kinase;Serine/threonine-protein kinase ATR [Source:NCBI gene (formerly Entrezgene);Acc:179352]	protein_coding	atl-1	NCBI gene (formerly Entrezgene)	atl-1	179352	361.0971937	0.049720364	0.181998373	0.273191255	0.784706202	0.884022916	atl-1	V	9634849	361.0971937	-0.049044171	0.182376651	-0.26891694	0.787993601	0.860946593	atl-1	V	9634849	361.0971937	-0.272737141	0.183086696	-1.489661161	0.136313352	0.261684231	atl-1	V	9634849	361.0971937	0.123059654	0.182188811	0.675451216	0.499389135	0.819309007	atl-1	V	9634849	1401.998582	0.238288897	0.090726519
I	183364	208384	1	WBGene00000227	Serine/threonine-protein kinase ATM [Source:NCBI gene (formerly Entrezgene);Acc:3565793]	protein_coding	atm-1	NCBI gene (formerly Entrezgene)	atm-1	3565793	575.3605433	0.290100122	0.174912866	1.658540785	0.097208362	0.248139281	atm-1	I	183364	575.3605433	0.306579536	0.174929614	1.752587962	0.079672759	0.159375493	atm-1	I	183364	575.3605433	0.029998221	0.175558124	0.170873444	0.864323278	0.922380451	atm-1	I	183364	575.3605433	0.359060919	0.174966237	2.052172616	0.04015289	0.273764528	atm-1	I	183364	1566.131594	0.052916809	0.060608541
V	12478411	12484449	1	WBGene00000228	AcTiniN [Source:NCBI gene (formerly Entrezgene);Acc:179709]	protein_coding	atn-1	NCBI gene (formerly Entrezgene)	atn-1	179709	3127.335057	0.40819756	0.135976927	3.001961952	0.002682457	0.018631249	atn-1	V	12478411	3127.335057	0.709548897	0.13588113	5.221835412	1.77E-07	1.77E-06	atn-1	V	12478411	3127.335057	0.428880402	0.136002528	3.153473752	0.001613397	0.006693186	atn-1	V	12478411	3127.335057	0.218644747	0.136111475	1.606365277	0.108193675	0.449182779	atn-1	V	12478411	5708.660703	0.000761637	0.047375286
III	5228417	5230536	1	WBGene00000229	ATP synthase subunit beta, mitochondrial [Source:NCBI gene (formerly Entrezgene);Acc:175716]	protein_coding	atp-2	NCBI gene (formerly Entrezgene)	atp-2	175716	54853.19306	-0.18547254	0.080757915	-2.29664844	0.021638833	0.090337705	atp-2	III	5228417	54853.19306	-0.289312438	0.080763135	-3.582233855	0.000340669	0.001645173	atp-2	III	5228417	54853.19306	-0.296170858	0.080764789	-3.667078961	0.000245337	0.001286024	atp-2	III	5228417	54853.19306	0.015497419	0.080753991	0.191909022	0.84781347	0.958651203	atp-2	III	5228417	106863.6852	0.164153367	0.042917938
I	5428533	5429908	-1	WBGene00000230	ATP synthase subunit O, mitochondrial [Source:NCBI gene (formerly Entrezgene);Acc:172195]	protein_coding	atp-3	NCBI gene (formerly Entrezgene)	atp-3	172195	12834.75954	-0.120553633	0.068060813	-1.771263485	0.076516896	0.213503336	atp-3	I	5428533	12834.75954	-0.185628332	0.068074963	-2.726822347	0.006394746	0.020429119	atp-3	I	5428533	12834.75954	-0.010611529	0.068045304	-0.155947997	0.876074012	0.930128898	atp-3	I	5428533	12834.75954	-0.021240983	0.068056721	-0.312107063	0.754959159	0.924903796	atp-3	I	5428533	18496.79698	0.018523669	0.044909525
III	10461389	10468051	1	WBGene00000231	Ataxin-2 homolog;LsmAD domain-containing protein [Source:NCBI gene (formerly Entrezgene);Acc:176465]	protein_coding	atx-2	NCBI gene (formerly Entrezgene)	atx-2	176465	4401.452321	-0.079251524	0.120232979	-0.659149631	0.509799688	0.701069791	atx-2	III	10461389	4401.452321	-0.179678744	0.120255828	-1.494137519	0.135139679	0.241227957	atx-2	III	10461389	4401.452321	-0.250047881	0.120302399	-2.078494556	0.037663832	0.096016586	atx-2	III	10461389	4401.452321	0.096455367	0.120187344	0.802541795	0.422239622	0.773505395	atx-2	III	10461389	9325.175612	0.110473746	0.044238474
I	5967247	5973326	-1	WBGene00000232	Ig-like domain-containing protein;Neur_chan_LBD domain-containing protein;Uncharacterized protein [Source:NCBI gene (formerly Entrezgene);Acc:172270]	protein_coding	avr-14	NCBI gene (formerly Entrezgene)	avr-14	172270	197.959396	0.083117218	0.150397745	0.552649361	0.580503535	0.75193285	avr-14	I	5967247	197.959396	0.01582201	0.151093709	0.104716537	0.916600739	0.947795825	avr-14	I	5967247	197.959396	-0.20076017	0.152760814	-1.314212496	0.188774704	0.331975451	avr-14	I	5967247	197.959396	-0.206295455	0.153365151	-1.345126024	0.17858454	0.557429503	avr-14	I	5967247	696.3208332	-0.034586109	0.060149724
V	13498780	13511718	-1	WBGene00000233	Neur_chan_memb domain-containing protein [Source:NCBI gene (formerly Entrezgene);Acc:179834]	protein_coding	avr-15	NCBI gene (formerly Entrezgene)	avr-15	179834	318.9961263	-0.132930529	0.104882655	-1.267421473	0.205004626	0.401442541	avr-15	V	13498780	318.9961263	0.013511618	0.105331368	0.128277249	0.897929569	0.936257978	avr-15	V	13498780	318.9961263	0.044791702	0.106273744	0.421474771	0.67340843	0.793171326	avr-15	V	13498780	318.9961263	-0.092990254	0.106812919	-0.870589951	0.383978086	0.748615196	avr-15	V	13498780	736.4345683	-0.021753296	0.065305
III	9467464	9468058	1	WBGene00000235	Barrier-to-autointegration factor 1 [Source:NCBI gene (formerly Entrezgene);Acc:176330]	protein_coding	baf-1	NCBI gene (formerly Entrezgene)	baf-1	176330	1485.267593	0.059636793	0.167792721	0.355419426	0.722275398	0.845681524	baf-1	III	9467464	1485.267593	0.313765715	0.167618113	1.871908172	0.061219309	0.129637214	baf-1	III	9467464	1485.267593	0.627464294	0.167449698	3.747180809	0.000178833	0.000974238	baf-1	III	9467464	1485.267593	0.090221137	0.167839596	0.537543815	0.590892028	0.867656297	baf-1	III	9467464	2464.200147	0.056829476	0.055152839
I	6563629	6564451	-1	WBGene00000236	BAG family molecular chaperone regulator 1 [Source:NCBI gene (formerly Entrezgene);Acc:172373]	protein_coding	bag-1	NCBI gene (formerly Entrezgene)	bag-1	172373	289.7748229	-0.223818057	0.18696492	-1.197112577	0.231262678	0.435345427	bag-1	I	6563629	289.7748229	-0.416607405	0.187800474	-2.218351195	0.026530896	0.066689199	bag-1	I	6563629	289.7748229	-0.180741188	0.18708568	-0.966087772	0.334000263	0.497166684	bag-1	I	6563629	289.7748229	-0.192336074	0.187353553	-1.026594212	0.304611581	0.684318377	bag-1	I	6563629	577.4495763	-0.003192257	0.077739552
I	2949601	2957910	-1	WBGene00000237	Neurexin-related protein bam-2 [Source:NCBI gene (formerly Entrezgene);Acc:171868]	protein_coding	bam-2	NCBI gene (formerly Entrezgene)	bam-2	171868	789.5826244	-0.121308444	0.085415514	-1.42021558	0.155544929	0.337530673	bam-2	I	2949601	789.5826244	-0.162241885	0.08556484	-1.896127954	0.057943127	0.124160508	bam-2	I	2949601	789.5826244	-0.300628573	0.086063572	-3.493098957	0.00047745	0.002313615	bam-2	I	2949601	789.5826244	0.034428497	0.085280187	0.403710384	0.686425703	0.903564961	bam-2	I	2949601	1761.406588	0.046982614	0.058737742
X	7166005	7170625	-1	WBGene00000238	Beta-catenin/armadillo-related protein 1 [Source:NCBI gene (formerly Entrezgene);Acc:180982]	protein_coding	bar-1	NCBI gene (formerly Entrezgene)	bar-1	180982	470.4300502	-0.313104728	0.112286129	-2.788454208	0.005296023	0.031737562	bar-1	X	7166005	470.4300502	-0.334847041	0.112456618	-2.97756634	0.002905468	0.010561785	bar-1	X	7166005	470.4300502	-0.400901746	0.112828165	-3.553206288	0.000380566	0.001894634	bar-1	X	7166005	470.4300502	0.139200262	0.111196715	1.251837895	0.210628939	0.5929256	bar-1	X	7166005	1401.733739	-1.04E-05	0.065073598
III	5612274	5614660	1	WBGene00000239	Biogenic Amine Synthesis related [Source:NCBI gene (formerly Entrezgene);Acc:175778]	protein_coding	bas-1	NCBI gene (formerly Entrezgene)	bas-1	175778	1001.290563	-0.200794041	0.099566779	-2.016677079	0.043729223	0.145613299	bas-1	III	5612274	1001.290563	-0.837397129	0.100777942	-8.309329565	9.62E-17	3.02E-15	bas-1	III	5612274	1001.290563	-1.177366678	0.101765958	-11.56935683	5.89E-31	5.00E-29	bas-1	III	5612274	1001.290563	-0.293891738	0.099875189	-2.942590066	0.003254791	0.052465775	bas-1	III	5612274	1834.062813	-0.204464829	0.074042131
II	8762622	8766997	-1	WBGene00000240	Phenylalanine-4-hydroxylase [Source:NCBI gene (formerly Entrezgene);Acc:174401]	protein_coding	pah-1	NCBI gene (formerly Entrezgene)	pah-1	174401	1343.907574	0.065692746	0.112635796	0.583231519	0.559737456	0.737222471	pah-1	II	8762622	1343.907574	-0.33560833	0.113101413	-2.967322166	0.00300406	0.010858319	pah-1	II	8762622	1343.907574	-0.655341969	0.113608745	-5.768411326	8.00E-09	9.78E-08	pah-1	II	8762622	1343.907574	-0.341171548	0.113253929	-3.012447786	0.0025915	0.043779359	pah-1	II	8762622	3392.024907	-0.063979832	0.063657265
I	14371138	14376086	-1	WBGene00000241	Bardet-Biedl syndrome 1 protein homolog [Source:NCBI gene (formerly Entrezgene);Acc:260219]	protein_coding	bbs-1	NCBI gene (formerly Entrezgene)	bbs-1	260219	119.7289981	-0.039598111	0.140601576	-0.281633478	0.778224567	0.87975795	bbs-1	I	14371138	119.7289981	0.197280983	0.138390397	1.425539546	0.154001297	0.267502628	bbs-1	I	14371138	119.7289981	-0.020657367	0.140948504	-0.146559673	0.883479587	0.934958076	bbs-1	I	14371138	119.7289981	-0.005560412	0.141307693	-0.039349676	0.968611601	0.991497061	bbs-1	I	14371138	237.2353871	-0.061419967	0.087786794
IV	7934033	7937749	1	WBGene00000242	Bardet-Biedl syndrome 2 protein homolog [Source:NCBI gene (formerly Entrezgene);Acc:259580]	protein_coding	bbs-2	NCBI gene (formerly Entrezgene)	bbs-2	259580	51.36283329	0.51321847	0.229806491	2.233263599	0.025531567	0.100577663	bbs-2	IV	7934033	51.36283329	0.551309804	0.230012841	2.39686533	0.016536	0.045492538	bbs-2	IV	7934033	51.36283329	0.286775352	0.233213294	1.229669833	0.218820768	0.369277409	bbs-2	IV	7934033	51.36283329	-0.067953266	0.241377937	-0.281522274	0.778309846	0.932020044	bbs-2	IV	7934033	117.420751	0.036271724	0.102877711
V	6762467	6765072	-1	WBGene00000244	Tetratricopeptide repeat protein 8 [Source:NCBI gene (formerly Entrezgene);Acc:188904]	protein_coding	bbs-8	NCBI gene (formerly Entrezgene)	bbs-8	188904	123.364847	0.15527235	0.14988926	1.035913781	0.300242368	0.512151709	bbs-8	V	6762467	123.364847	0.290245366	0.148750553	1.951222104	0.051030631	0.112181586	bbs-8	V	6762467	123.364847	0.370582209	0.148401349	2.497161998	0.012519175	0.038685269	bbs-8	V	6762467	123.364847	-0.001184684	0.152501133	-0.007768361	0.993801807	0.99837405	bbs-8	V	6762467	196.8510269	-0.009334208	0.083437308
X	6201875	6204746	-1	WBGene00000245	Beta carbonic anhydrase 1 [Source:NCBI gene (formerly Entrezgene);Acc:180890]	protein_coding	bca-1	NCBI gene (formerly Entrezgene)	bca-1	180890	365.4789671	0.25110724	0.144577827	1.736830918	0.08241702	0.223932336	bca-1	X	6201875	365.4789671	-0.310996092	0.146281468	-2.126011557	0.033502297	0.080218652	bca-1	X	6201875	365.4789671	-0.779197101	0.148411573	-5.250244877	1.52E-07	1.51E-06	bca-1	X	6201875	365.4789671	-0.252346985	0.146404154	-1.72363268	0.084774175	0.401675347	bca-1	X	6201875	826.7083518	0.049948939	0.090272579
IV	11086074	11092552	-1	WBGene00000246	SAM domain-containing protein [Source:NCBI gene (formerly Entrezgene);Acc:178008]	protein_coding	bcc-1	NCBI gene (formerly Entrezgene)	bcc-1	178008	89.50488144	-0.161135962	0.169567853	-0.950274236	0.341972926	0.554526401	bcc-1	IV	11086074	89.50488144	-0.418726037	0.17346978	-2.413826997	0.015785956	0.043829727	bcc-1	IV	11086074	89.50488144	-0.384539457	0.173029867	-2.222387748	0.026257113	0.071472219	bcc-1	IV	11086074	89.50488144	0.103603256	0.168442471	0.615066115	0.538511059	0.838571222	bcc-1	IV	11086074	304.3144627	-0.016733007	0.087322905
IV	5661141	5664425	-1	WBGene00000247	Beclin homolog [Source:NCBI gene (formerly Entrezgene);Acc:177345]	protein_coding	bec-1	NCBI gene (formerly Entrezgene)	bec-1	177345	362.855053	0.116902125	0.140593306	0.831491401	0.405696084	0.614205869	bec-1	IV	5661141	362.855053	0.164931648	0.140530046	1.173639751	0.240539352	0.374070703	bec-1	IV	5661141	362.855053	0.167357939	0.140625815	1.190094008	0.234009445	0.387370791	bec-1	IV	5661141	362.855053	-0.045145097	0.14162938	-0.318755166	0.749912178	0.92264907	bec-1	IV	5661141	747.2462456	-0.074496928	0.077583851
III	3537642	3541639	-1	WBGene00000248	Tubulin beta chain [Source:NCBI gene (formerly Entrezgene);Acc:175461]	protein_coding	ben-1	NCBI gene (formerly Entrezgene)	ben-1	175461	890.6210176	-0.229335026	0.132508483	-1.730719582	0.083501791	0.225434812	ben-1	III	3537642	890.6210176	-0.399866368	0.132820641	-3.010574002	0.002607544	0.009601324	ben-1	III	3537642	890.6210176	-0.493430418	0.133020991	-3.7094177	0.000207736	0.001111948	ben-1	III	3537642	890.6210176	-0.01851111	0.132360544	-0.139853688	0.888775593	0.970603753	ben-1	III	3537642	1925.669772	0.206658772	0.057459734
V	11644477	11645370	1	WBGene00000249	Chromosomal passenger complex protein bir-1 [Source:NCBI gene (formerly Entrezgene);Acc:179597]	protein_coding	bir-1	NCBI gene (formerly Entrezgene)	bir-1	179597	312.6482915	-0.322283334	0.151197548	-2.131538104	0.033044837	0.120021571	bir-1	V	11644477	312.6482915	-0.398582217	0.151476491	-2.631314027	0.00850554	0.026090745	bir-1	V	11644477	312.6482915	0.010854865	0.150114614	0.072310513	0.942354798	0.967541835	bir-1	V	11644477	312.6482915	-0.096092106	0.150639882	-0.637892865	0.523543422	0.830688098	bir-1	V	11644477	732.4761812	0.064520941	0.061703002
V	13568850	13570030	1	WBGene00000250	Baculoviral IAP repeat-containing protein bir-2 [Source:NCBI gene (formerly Entrezgene);Acc:179841]	protein_coding	bir-2	NCBI gene (formerly Entrezgene)	bir-2	179841	36.70471657	0.221124874	0.234456573	0.943137874	0.345610385	0.558589673	bir-2	V	13568850	36.70471657	-0.107662414	0.241708105	-0.445423266	0.656013901	0.764415059	bir-2	V	13568850	36.70471657	0.154680931	0.236715584	0.653446333	0.513468577	0.666206057	bir-2	V	13568850	36.70471657	0.260592699	0.235712808	1.105551714	0.268920599	0.647482892	bir-2	V	13568850	77.30602153	0.050668195	0.101823557
II	10708960	10712156	1	WBGene00000251	Cuticle collagen bli-1 [Source:NCBI gene (formerly Entrezgene);Acc:174653]	protein_coding	bli-1	NCBI gene (formerly Entrezgene)	bli-1	174653	1.18283497	-0.163386561	1.653639969	-0.098804192	0.92129374	NA	bli-1	II	10708960	1.18283497	1.881920188	1.407296856	1.33725886	0.181138155	0.30283353	bli-1	II	10708960	1.18283497	1.229862568	1.461452109	0.841534635	0.40004849	0.563309805	bli-1	II	10708960	1.18283497	1.774831836	1.420338198	1.249583964	0.211451564	NA	bli-1	II	10708960	3.1592078	-0.007148315	0.163108824
II	5651394	5652434	-1	WBGene00000252	Col_cuticle_N domain-containing protein [Source:NCBI gene (formerly Entrezgene);Acc:191611]	protein_coding	bli-2	NCBI gene (formerly Entrezgene)	bli-2	191611	0.532482051	1.163977529	1.952361628	0.596189513	0.55104863	NA	bli-2	II	5651394	0.532482051	1.934270386	1.878321049	1.029786887	0.303110058	NA	bli-2	II	5651394	0.532482051	-0.090562562	2.036544711	-0.044468733	0.964530775	NA	bli-2	II	5651394	0.532482051	-0.025491164	2.036544711	-0.012516869	0.990013244	NA	bli-2	II	5651394	0.361060662	0.004797442	0.184429153
I	145968	154855	-1	WBGene00000253	Dual oxidase 1 [Source:NCBI gene (formerly Entrezgene);Acc:171608]	protein_coding	bli-3	NCBI gene (formerly Entrezgene)	bli-3	171608	359.1704106	-0.035750531	0.116331656	-0.307315586	0.758603174	0.867741226	bli-3	I	145968	359.1704106	-0.136122596	0.116858786	-1.164846911	0.244080966	0.378177318	bli-3	I	145968	359.1704106	-0.45212965	0.118475798	-3.81621948	0.000135512	0.000760307	bli-3	I	145968	359.1704106	-0.138807061	0.117273199	-1.183621338	0.23656299	0.618614148	bli-3	I	145968	1126.283302	0.017780645	0.058475418
I	6342224	6356680	1	WBGene00000254	Endoprotease bli-4 [Source:NCBI gene (formerly Entrezgene);Acc:172333]	protein_coding	bli-4	NCBI gene (formerly Entrezgene)	bli-4	172333	1803.323634	0.000497366	0.155121659	0.003206298	0.997441749	0.998790737	bli-4	I	6342224	1803.323634	0.015945392	0.155116046	0.102796535	0.918124456	0.948755496	bli-4	I	6342224	1803.323634	-0.041578442	0.15516318	-0.267965905	0.788725563	0.873287068	bli-4	I	6342224	1803.323634	0.164572669	0.155069985	1.06127997	0.288562686	0.669307696	bli-4	I	6342224	3820.609337	0.008629856	0.039124227
III	13427640	13429768	-1	WBGene00000255	Kunitz-type protein bli-5 [Source:NCBI gene (formerly Entrezgene);Acc:185812]	protein_coding	bli-5	NCBI gene (formerly Entrezgene)	bli-5	185812	0.713232328	-1.823793146	1.613613337	-1.130254135	0.258369155	NA	bli-5	III	13427640	0.713232328	-0.106388007	1.443402436	-0.073706407	0.941244001	NA	bli-5	III	13427640	0.713232328	-0.443373372	1.496723848	-0.296229242	0.767055018	NA	bli-5	III	13427640	0.713232328	-1.016448329	1.609633015	-0.631478306	0.52772783	NA	bli-5	III	13427640	0.736925589	0.02254588	0.194288248
IV	6377065	6378168	1	WBGene00000256	Col_cuticle_N domain-containing protein [Source:NCBI gene (formerly Entrezgene);Acc:177399]	protein_coding	bli-6	NCBI gene (formerly Entrezgene)	bli-6	177399	0.963447332	1.644617	1.671221191	0.984080987	0.325075694	NA	bli-6	IV	6377065	0.963447332	1.975265191	1.641143312	1.203590921	0.22874773	NA	bli-6	IV	6377065	0.963447332	1.981777434	1.641606041	1.207218653	0.227347949	NA	bli-6	IV	6377065	0.963447332	1.701607728	1.673459812	1.016820192	0.309238975	NA	bli-6	IV	6377065	1.966524938	-0.012465178	0.167956498
V	14453302	14456984	-1	WBGene00000257	Kinesin-like protein [Source:NCBI gene (formerly Entrezgene);Acc:179948]	protein_coding	bmk-1	NCBI gene (formerly Entrezgene)	bmk-1	179948	476.8721614	-0.570938315	0.118257472	-4.827925949	1.38E-06	3.11E-05	bmk-1	V	14453302	476.8721614	-0.481599277	0.118032912	-4.080211778	4.50E-05	0.000272686	bmk-1	V	14453302	476.8721614	-0.697771653	0.11899465	-5.863890949	4.52E-09	5.73E-08	bmk-1	V	14453302	476.8721614	0.050660936	0.116699679	0.434113758	0.664205835	0.894473778	bmk-1	V	14453302	780.8659689	0.402283025	0.070890797
II	6274216	6279714	1	WBGene00000259	BPL/LPL catalytic domain-containing protein [Source:NCBI gene (formerly Entrezgene);Acc:174039]	protein_coding	bpl-1	NCBI gene (formerly Entrezgene)	bpl-1	174039	357.4065049	0.173262487	0.092020422	1.882869937	0.059717996	0.180286257	bpl-1	II	6274216	357.4065049	0.031082944	0.093051512	0.33404018	0.738349239	0.828399564	bpl-1	II	6274216	357.4065049	-0.101935889	0.09428261	-1.081173811	0.279619805	0.440471609	bpl-1	II	6274216	357.4065049	0.036539791	0.0937739	0.38965843	0.69678914	0.906327663	bpl-1	II	6274216	1042.893387	-0.019320492	0.064253796
X	13598449	13599687	1	WBGene00000262	MYND-type domain-containing protein [Source:NCBI gene (formerly Entrezgene);Acc:181481]	protein_coding	bra-1	NCBI gene (formerly Entrezgene)	bra-1	181481	217.2731532	-0.067289138	0.112827872	-0.596387547	0.550916358	0.731156201	bra-1	X	13598449	217.2731532	0.224309276	0.110686173	2.026533847	0.042710108	0.097529491	bra-1	X	13598449	217.2731532	0.493504806	0.109226206	4.518190502	6.24E-06	4.68E-05	bra-1	X	13598449	217.2731532	-0.029177645	0.113258291	-0.257620388	0.796699893	0.93970227	bra-1	X	13598449	305.7943539	0.060354347	0.08205804
III	909957	910590	-1	WBGene00000263	Deltameth_res domain-containing protein [Source:NCBI gene (formerly Entrezgene);Acc:175254]	protein_coding	F23H11.5	NCBI gene (formerly Entrezgene)	F23H11.5	175254	7388.91924	-0.222695846	0.136781823	-1.628109941	0.103501576	0.259287995	F23H11.5	III	909957	7388.91924	-0.197591774	0.136777903	-1.444617656	0.148565311	0.260245637	F23H11.5	III	909957	7388.91924	0.046303764	0.136737377	0.338632819	0.734886355	0.836879579	F23H11.5	III	909957	7388.91924	-0.031966181	0.136759156	-0.233740705	0.815186285	0.947958537	F23H11.5	III	909957	11194.57382	-0.044423208	0.043652349
III	3853102	3862968	-1	WBGene00000264	Breast cancer type 1 susceptibility protein homolog [Source:NCBI gene (formerly Entrezgene);Acc:175499]	protein_coding	brc-1	NCBI gene (formerly Entrezgene)	brc-1	175499	96.33229959	-0.667241624	0.150619559	-4.429979935	9.42E-06	0.000163411	brc-1	III	3853102	96.33229959	-0.498920172	0.148751785	-3.354044937	0.000796394	0.003468	brc-1	III	3853102	96.33229959	-0.663939929	0.151551126	-4.380963352	1.18E-05	8.32E-05	brc-1	III	3853102	96.33229959	-0.019129403	0.144034504	-0.13281125	0.894342657	0.971806998	brc-1	III	3853102	233.3295723	0.356202388	0.127587019
III	6885207	6889504	-1	WBGene00000265	BRCA1-associated RING domain protein 1 [Source:NCBI gene (formerly Entrezgene);Acc:175959]	protein_coding	brd-1	NCBI gene (formerly Entrezgene)	brd-1	175959	121.2041929	-0.486218792	0.126331917	-3.848740716	0.000118727	0.001423565	brd-1	III	6885207	121.2041929	-0.690347214	0.129399473	-5.335007936	9.55E-08	9.99E-07	brd-1	III	6885207	121.2041929	-0.732634151	0.130656507	-5.607329993	2.05E-08	2.35E-07	brd-1	III	6885207	121.2041929	-0.023751832	0.122533018	-0.193840262	0.84630096	0.95819809	brd-1	III	6885207	328.6115975	0.092706441	0.082715852
IV	8987266	8990444	1	WBGene00000266	GDP-mannose 4,6 dehydratase 1 [Source:NCBI gene (formerly Entrezgene);Acc:177717]	protein_coding	bre-1	NCBI gene (formerly Entrezgene)	bre-1	177717	1423.158693	0.245728861	0.137625678	1.785487016	0.074182355	0.209059993	bre-1	IV	8987266	1423.158693	0.309031747	0.137615484	2.245617554	0.024728515	0.063030448	bre-1	IV	8987266	1423.158693	0.324086473	0.13763068	2.354754571	0.018534943	0.053579354	bre-1	IV	8987266	1423.158693	0.1457646	0.137863624	1.057310087	0.290370091	0.671556477	bre-1	IV	8987266	2107.004061	-0.095177273	0.05929432
III	13133906	13139626	-1	WBGene00000267	Beta-1,3-galactosyltransferase bre-2;Hexosyltransferase [Source:NCBI gene (formerly Entrezgene);Acc:189753]	protein_coding	bre-2	NCBI gene (formerly Entrezgene)	bre-2	189753	72.96098492	0.219317161	0.181443727	1.208733774	0.226765142	0.429678595	bre-2	III	13133906	72.96098492	0.014954287	0.184826517	0.080909855	0.935513643	0.958470911	bre-2	III	13133906	72.96098492	0.204841799	0.181756424	1.127012704	0.25973711	0.418195886	bre-2	III	13133906	72.96098492	0.084566384	0.186032407	0.454578777	0.649412306	0.889297867	bre-2	III	13133906	206.1469728	-0.056405887	0.087415143
III	9469900	9485473	-1	WBGene00000268	Beta-1,4-mannosyltransferase bre-3 [Source:NCBI gene (formerly Entrezgene);Acc:176332]	protein_coding	bre-3	NCBI gene (formerly Entrezgene)	bre-3	176332	690.7204159	0.190580372	0.104795375	1.818595266	0.068973201	0.19921107	bre-3	III	9469900	690.7204159	0.362584505	0.104487092	3.470136816	0.000520193	0.002380524	bre-3	III	9469900	690.7204159	0.131784837	0.105066752	1.254296295	0.20973433	0.35836912	bre-3	III	9469900	690.7204159	-0.065999388	0.10577256	-0.623974579	0.53264428	0.836085195	bre-3	III	9469900	1692.628315	-0.075760137	0.065514403
I	1621314	1628486	-1	WBGene00000269	Beta-1,4-N-acetylgalactosaminyltransferase bre-4 [Source:NCBI gene (formerly Entrezgene);Acc:190668]	protein_coding	bre-4	NCBI gene (formerly Entrezgene)	bre-4	190668	402.5840234	-0.072800878	0.108719924	-0.66961855	0.503100986	0.695798954	bre-4	I	1621314	402.5840234	0.108596914	0.108221487	1.003469054	0.315634601	0.456992604	bre-4	I	1621314	402.5840234	0.110403715	0.108461707	1.017905013	0.308723099	0.470383241	bre-4	I	1621314	402.5840234	-0.033412718	0.109100969	-0.306255005	0.759410495	0.926140764	bre-4	I	1621314	585.6822123	0.023418451	0.060436613
IV	12049850	12051215	-1	WBGene00000270	Beta-1,3-galactosyltransferase bre-5;Hexosyltransferase [Source:NCBI gene (formerly Entrezgene);Acc:178142]	protein_coding	bre-5	NCBI gene (formerly Entrezgene)	bre-5	178142	105.1064496	-0.371098017	0.171670049	-2.161693427	0.030641815	0.113617892	bre-5	IV	12049850	105.1064496	-0.539383706	0.17387616	-3.102114203	0.001921438	0.007390694	bre-5	IV	12049850	105.1064496	-0.09151806	0.169398268	-0.54025381	0.589022008	0.728276107	bre-5	IV	12049850	105.1064496	-0.145172352	0.170625317	-0.850825393	0.394866354	0.755055226	bre-5	IV	12049850	212.3906285	0.148020458	0.109405993
II	7305858	7308792	1	WBGene00000271	B-related factor 1 [Source:NCBI gene (formerly Entrezgene);Acc:174199]	protein_coding	brf-1	NCBI gene (formerly Entrezgene)	brf-1	174199	408.9756399	0.034324607	0.119636579	0.286907296	0.774183304	0.876862962	brf-1	II	7305858	408.9756399	0.07333858	0.119619419	0.613099287	0.539810692	0.668570568	brf-1	II	7305858	408.9756399	0.024999872	0.119904289	0.208498566	0.834839702	0.903305392	brf-1	II	7305858	408.9756399	-0.052645914	0.12044213	-0.437105467	0.662034863	0.894207528	brf-1	II	7305858	1009.501759	0.043505981	0.064176447
I	5186926	5189240	1	WBGene00000272	uncharacterized protein [Source:NCBI gene (formerly Entrezgene);Acc:172158]	protein_coding	bro-1	NCBI gene (formerly Entrezgene)	bro-1	172158	88.40422991	-0.739794623	0.266714659	-2.773730643	0.005541754	0.032969986	bro-1	I	5186926	88.40422991	-0.326983951	0.262877977	-1.243862094	0.213550322	0.343346557	bro-1	I	5186926	88.40422991	0.302513587	0.258050165	1.172305344	0.241074487	0.395981788	bro-1	I	5186926	88.40422991	0.38014404	0.258139291	1.472631455	0.140850438	0.504105501	bro-1	I	5186926	99.40696866	0.001393731	0.095021612
III	12020552	12025321	1	WBGene00000273	uncharacterized protein [Source:NCBI gene (formerly Entrezgene);Acc:176637]	protein_coding	brp-1	NCBI gene (formerly Entrezgene)	brp-1	176637	4581.333688	0.278225296	0.135874958	2.047656898	0.04059363	0.13882459	brp-1	III	12020552	4581.333688	0.385555311	0.135846977	2.838158936	0.004537458	0.015343862	brp-1	III	12020552	4581.333688	0.493355347	0.135837068	3.63196404	0.000281272	0.001451027	brp-1	III	12020552	4581.333688	0.282835199	0.135896805	2.081249807	0.037411047	0.262919129	brp-1	III	12020552	8890.259571	-0.026937595	0.06166578
II	13200165	13215706	1	WBGene00000274	BTAF (TBP-associated factor) homolog [Source:NCBI gene (formerly Entrezgene);Acc:174965]	protein_coding	btf-1	NCBI gene (formerly Entrezgene)	btf-1	174965	547.6451632	-0.031453676	0.163911348	-0.19189444	0.847824893	0.918740652	btf-1	II	13200165	547.6451632	-0.020684927	0.163908305	-0.126198163	0.899575065	0.937001727	btf-1	II	13200165	547.6451632	-0.216888984	0.164413134	-1.319170674	0.18711206	0.3301941	btf-1	II	13200165	547.6451632	0.069084246	0.163902328	0.421496427	0.67339262	0.898043568	btf-1	II	13200165	1187.877492	0.018926447	0.059280331
I	7251941	7255223	1	WBGene00000275	Mitotic checkpoint serine/threonine-protein kinase bub-1 [Source:NCBI gene (formerly Entrezgene);Acc:172468]	protein_coding	bub-1	NCBI gene (formerly Entrezgene)	bub-1	172468	764.7126454	-0.586548331	0.107378446	-5.462440116	4.70E-08	1.49E-06	bub-1	I	7251941	764.7126454	-0.694395654	0.107691341	-6.448017544	1.13E-10	1.85E-09	bub-1	I	7251941	764.7126454	-0.858479845	0.108254038	-7.930233948	2.19E-15	5.67E-14	bub-1	I	7251941	764.7126454	-0.199860334	0.10678325	-1.871644994	0.061255734	0.338024102	bub-1	I	7251941	1512.538132	0.206839559	0.063033478
III	6932001	6935862	1	WBGene00000276	Cell adhesion protein byn-1 [Source:NCBI gene (formerly Entrezgene);Acc:175968]	protein_coding	byn-1	NCBI gene (formerly Entrezgene)	byn-1	175968	2626.941156	-0.104317619	0.076218056	-1.368673312	0.171101416	0.357964082	byn-1	III	6932001	2626.941156	-0.122325143	0.076256169	-1.604134379	0.108684435	0.203629237	byn-1	III	6932001	2626.941156	0.013817021	0.076172795	0.1813905	0.856061075	0.917368506	byn-1	III	6932001	2626.941156	-0.187033906	0.076403717	-2.447968691	0.014366414	0.145046656	byn-1	III	6932001	5701.470103	0.115458971	0.042453221
X	12199655	12212901	-1	WBGene00000277	Protein cab-1 [Source:NCBI gene (formerly Entrezgene);Acc:181382]	protein_coding	cab-1	NCBI gene (formerly Entrezgene)	cab-1	181382	6148.192156	-0.023057036	0.094292917	-0.244525637	0.806823749	0.897535323	cab-1	X	12199655	6148.192156	0.22108016	0.094222491	2.346362924	0.018957638	0.050830944	cab-1	X	12199655	6148.192156	0.254458671	0.094219419	2.700703026	0.006919309	0.023533028	cab-1	X	12199655	6148.192156	0.044428387	0.094299561	0.471140971	0.637540069	0.886424846	cab-1	X	12199655	11232.12717	0.061851969	0.056368484
III	5083206	5085629	-1	WBGene00000279	Alpha-carbonic anhydrase domain-containing protein;Putative carbonic anhydrase-like protein 1 [Source:NCBI gene (formerly Entrezgene);Acc:186231]	protein_coding	cah-1	NCBI gene (formerly Entrezgene)	cah-1	186231	128.0253148	0.230326573	0.176227135	1.306986991	0.19121713	0.38524398	cah-1	III	5083206	128.0253148	0.119625722	0.176662688	0.677141976	0.498315878	0.632601399	cah-1	III	5083206	128.0253148	0.194644763	0.176442289	1.1031639	0.269955995	0.429686629	cah-1	III	5083206	128.0253148	0.144188641	0.178433062	0.808082535	0.419043071	0.771596499	cah-1	III	5083206	262.2488872	-0.066160316	0.082013892
II	7480751	7483109	-1	WBGene00000280	Putative carbonic anhydrase-like protein 2 [Source:NCBI gene (formerly Entrezgene);Acc:174218]	protein_coding	cah-2	NCBI gene (formerly Entrezgene)	cah-2	174218	129.7820909	0.336548145	0.161799669	2.080029866	0.037522794	0.131321674	cah-2	II	7480751	129.7820909	0.441260314	0.161281937	2.735956189	0.006219931	0.019962598	cah-2	II	7480751	129.7820909	0.251918611	0.162807	1.54734508	0.121780057	0.24035929	cah-2	II	7480751	129.7820909	0.308882084	0.163125551	1.893523619	0.05828827	0.329516017	cah-2	II	7480751	291.0802007	-0.051046065	0.084175965
X	16487481	16489397	1	WBGene00000281	Putative carbonic anhydrase 3 [Source:NCBI gene (formerly Entrezgene);Acc:181713]	protein_coding	cah-3	NCBI gene (formerly Entrezgene)	cah-3	181713	1096.011644	-0.489630185	0.082825326	-5.91159985	3.39E-09	1.37E-07	cah-3	X	16487481	1096.011644	-0.706351179	0.083274506	-8.482202012	2.21E-17	7.27E-16	cah-3	X	16487481	1096.011644	-0.544218375	0.082965281	-6.559591743	5.40E-11	9.00E-10	cah-3	X	16487481	1096.011644	-0.252230249	0.082462095	-3.058741718	0.002222687	0.039058104	cah-3	X	16487481	2692.084803	0.107271885	0.047554122
X	13542574	13544599	1	WBGene00000282	Alpha-carbonic anhydrase domain-containing protein [Source:NCBI gene (formerly Entrezgene);Acc:181478]	protein_coding	cah-4	NCBI gene (formerly Entrezgene)	cah-4	181478	2021.336899	-0.591854177	0.136155445	-4.346900544	1.38E-05	0.000224436	cah-4	X	13542574	2021.336899	-0.265182612	0.13590449	-1.951242463	0.05102821	0.112181586	cah-4	X	13542574	2021.336899	0.167003229	0.135660406	1.231038843	0.218308337	0.368585523	cah-4	X	13542574	2021.336899	0.023647924	0.135770888	0.17417522	0.861727759	0.962227853	cah-4	X	13542574	3096.323725	0.234245328	0.077446158
X	7020033	7023950	1	WBGene00000283	Putative carbonic anhydrase 5 [Source:NCBI gene (formerly Entrezgene);Acc:180972]	protein_coding	cah-5	NCBI gene (formerly Entrezgene)	cah-5	180972	920.2836348	-0.227942301	0.089266622	-2.553499784	0.010664634	0.053865441	cah-5	X	7020033	920.2836348	-0.163501787	0.08914077	-1.834197608	0.066624666	0.13857398	cah-5	X	7020033	920.2836348	-0.185116151	0.089268555	-2.073699418	0.038107235	0.096925601	cah-5	X	7020033	920.2836348	-0.002678372	0.088966085	-0.030105542	0.975982881	0.993648666	cah-5	X	7020033	1622.35509	-0.063854956	0.051854905
I	3628246	3631112	1	WBGene00000284	Carbonic anhydrase [Source:NCBI gene (formerly Entrezgene);Acc:189049]	protein_coding	cah-6	NCBI gene (formerly Entrezgene)	cah-6	189049	805.0036446	0.051964735	0.107386676	0.483903003	0.628454709	0.784697765	cah-6	I	3628246	805.0036446	0.238811943	0.107013697	2.231601648	0.025641303	0.064859565	cah-6	I	3628246	805.0036446	0.179769823	0.107202389	1.676919937	0.093558139	0.197113443	cah-6	I	3628246	805.0036446	-0.166271087	0.108054537	-1.53877007	0.123860439	0.474750855	cah-6	I	3628246	997.8644206	-0.108843166	0.075763349
V	12514835	12517248	-1	WBGene00000285	Calmodulin-like protein [Source:NCBI gene (formerly Entrezgene);Acc:179715]	protein_coding	cal-1	NCBI gene (formerly Entrezgene)	cal-1	179715	578.393931	0.197203893	0.098149372	2.009222159	0.044513579	0.147561467	cal-1	V	12514835	578.393931	0.392421701	0.097621459	4.019830307	5.82E-05	0.000342421	cal-1	V	12514835	578.393931	0.337376373	0.097801597	3.449599821	0.000561418	0.002663321	cal-1	V	12514835	578.393931	0.155608118	0.098663697	1.577156777	0.114759456	0.46182278	cal-1	V	12514835	399.667074	-0.025436033	0.087472857
II	8960714	8961569	1	WBGene00000286	CALmodulin relateds [Source:NCBI gene (formerly Entrezgene);Acc:182789]	protein_coding	cal-2	NCBI gene (formerly Entrezgene)	cal-2	182789	531.5142412	0.243751584	0.123637125	1.971508023	0.048665796	0.157208357	cal-2	II	8960714	531.5142412	0.447321686	0.123147867	3.63239492	0.000280803	0.001388434	cal-2	II	8960714	531.5142412	0.549290304	0.122914218	4.468891507	7.86E-06	5.75E-05	cal-2	II	8960714	531.5142412	0.165068745	0.124209405	1.328955285	0.183862723	0.562106587	cal-2	II	8960714	650.7068639	-0.034003715	0.071398929
IV	3829493	3835165	-1	WBGene00000287	CALmodulin relateds [Source:NCBI gene (formerly Entrezgene);Acc:177143]	protein_coding	cal-3	NCBI gene (formerly Entrezgene)	cal-3	177143	240.7710206	0.098828397	0.191184412	0.516927063	0.605207075	0.770248866	cal-3	IV	3829493	240.7710206	0.202002265	0.190852967	1.058418258	0.289864799	0.429585934	cal-3	IV	3829493	240.7710206	0.351858211	0.190459917	1.847413441	0.064687243	0.147552963	cal-3	IV	3829493	240.7710206	-0.178311755	0.192747893	-0.925103526	0.354912059	0.723310677	cal-3	IV	3829493	246.5940667	-0.216755804	0.135303168
IV	10521406	10530598	1	WBGene00000288	CALmodulin relateds [Source:NCBI gene (formerly Entrezgene);Acc:177945]	protein_coding	cal-4	NCBI gene (formerly Entrezgene)	cal-4	177945	435.2562589	0.000616844	0.098955201	0.006233569	0.995026364	0.997889689	cal-4	IV	10521406	435.2562589	0.230852673	0.098371678	2.346739193	0.018938506	0.050788183	cal-4	IV	10521406	435.2562589	0.03192578	0.099800064	0.319897394	0.749046114	0.846657778	cal-4	IV	10521406	435.2562589	0.128716112	0.099400562	1.294923391	0.195346658	0.575351619	cal-4	IV	10521406	840.6243778	-0.073735274	0.076188201
II	9295915	9310304	-1	WBGene00000289	Tyrosine-protein kinase receptor cam-1 [Source:NCBI gene (formerly Entrezgene);Acc:174473]	protein_coding	cam-1	NCBI gene (formerly Entrezgene)	cam-1	174473	1038.586028	0.475013884	0.155221678	3.060229021	0.002211678	0.016008993	cam-1	II	9295915	1038.586028	0.403763301	0.155309129	2.599739652	0.009329451	0.028270151	cam-1	II	9295915	1038.586028	-0.087510733	0.155924796	-0.561236796	0.574636122	0.716599232	cam-1	II	9295915	1038.586028	0.18779393	0.15562745	1.206688981	0.227551944	0.610543407	cam-1	II	9295915	2269.458645	-0.07344338	0.050142979
IV	7228422	7230223	-1	WBGene00000292	F-actin-capping protein subunit alpha [Source:NCBI gene (formerly Entrezgene);Acc:177497]	protein_coding	cap-1	NCBI gene (formerly Entrezgene)	cap-1	177497	1935.552821	-0.018507526	0.054260987	-0.341083481	0.733040737	0.852517373	cap-1	IV	7228422	1935.552821	0.159578577	0.053963135	2.957177648	0.003104692	0.011143776	cap-1	IV	7228422	1935.552821	0.188603689	0.053979199	3.49400679	0.000475829	0.002307676	cap-1	IV	7228422	1935.552821	0.01945748	0.0543574	0.357954577	0.720377307	0.91295191	cap-1	IV	7228422	3103.045467	0.006312512	0.039641605
II	10869196	10870827	1	WBGene00000293	F-actin-capping protein subunit beta [Source:NCBI gene (formerly Entrezgene);Acc:174673]	protein_coding	cap-2	NCBI gene (formerly Entrezgene)	cap-2	174673	2574.568675	0.086121116	0.063504387	1.356144348	0.175053245	0.364071412	cap-2	II	10869196	2574.568675	0.280547331	0.063313135	4.431107867	9.38E-06	6.70E-05	cap-2	II	10869196	2574.568675	0.327160015	0.063298133	5.168557089	2.36E-07	2.30E-06	cap-2	II	10869196	2574.568675	0.103381186	0.063599448	1.625504448	0.104055117	0.442132084	cap-2	II	10869196	3321.034221	-0.013805907	0.046695566
X	16807455	16813656	-1	WBGene00000294	Adenylyl cyclase-associated protein;C-CAP/cofactor C-like domain-containing protein [Source:NCBI gene (formerly Entrezgene);Acc:181729]	protein_coding	cas-1	NCBI gene (formerly Entrezgene)	cas-1	181729	2177.964158	-0.201863478	0.076021145	-2.655359623	0.00792239	0.043418175	cas-1	X	16807455	2177.964158	-0.241012728	0.075998638	-3.171276916	0.001517704	0.006052224	cas-1	X	16807455	2177.964158	-0.127713761	0.075948535	-1.68158295	0.092649739	0.195638865	cas-1	X	16807455	2177.964158	-0.026018219	0.075903337	-0.342780967	0.731763245	0.916038555	cas-1	X	16807455	4451.13977	0.051276748	0.042819121
X	5705690	5710737	-1	WBGene00000295	MFS domain-containing protein [Source:NCBI gene (formerly Entrezgene);Acc:180837]	protein_coding	cat-1	NCBI gene (formerly Entrezgene)	cat-1	180837	183.3376111	-0.00775955	0.119037747	-0.065185625	0.948026206	0.974241571	cat-1	X	5705690	183.3376111	0.255459981	0.117074086	2.18203695	0.029106806	0.071870381	cat-1	X	5705690	183.3376111	0.191940754	0.117768039	1.62982042	0.103139457	0.212116745	cat-1	X	5705690	183.3376111	0.053143689	0.119276899	0.445548883	0.655923142	0.892362017	cat-1	X	5705690	352.0471204	0.002752191	0.071502463
II	257819	261074	1	WBGene00000296	BH4_AAA_HYDROXYL_2 domain-containing protein;Tyrosine 3-hydroxylase;Tyrosine 3-monooxygenase [Source:NCBI gene (formerly Entrezgene);Acc:173411]	protein_coding	cat-2	NCBI gene (formerly Entrezgene)	cat-2	173411	78.86542126	0.159146705	0.156372855	1.017738693	0.308802154	0.521466792	cat-2	II	257819	78.86542126	0.411317778	0.152566733	2.695986015	0.007018061	0.022114796	cat-2	II	257819	78.86542126	0.539365992	0.151925759	3.550194483	0.000384947	0.001913457	cat-2	II	257819	78.86542126	0.26296998	0.156368814	1.681729064	0.09262139	0.419807976	cat-2	II	257819	89.08695094	-0.015980191	0.101061727
V	10564880	10566464	1	WBGene00000298	GTP cyclohydrolase 1 [Source:NCBI gene (formerly Entrezgene);Acc:179472]	protein_coding	cat-4	NCBI gene (formerly Entrezgene)	cat-4	179472	769.8684487	0.877255069	0.225400312	3.891986939	9.94E-05	0.001232727	cat-4	V	10564880	769.8684487	1.559228757	0.22484721	6.93461464	4.07E-12	7.87E-11	cat-4	V	10564880	769.8684487	1.156392685	0.225182541	5.135356756	2.82E-07	2.69E-06	cat-4	V	10564880	769.8684487	0.994996488	0.225423869	4.413891446	1.02E-05	0.000503353	cat-4	V	10564880	667.2137033	-0.40202337	0.156728015
IV	9772510	9773559	1	WBGene00000301	Caveolin;Caveolin-1 [Source:NCBI gene (formerly Entrezgene);Acc:177815]	protein_coding	cav-1	NCBI gene (formerly Entrezgene)	cav-1	177815	167.2238047	-0.485156996	0.208418666	-2.327800118	0.01992272	0.085264634	cav-1	IV	9772510	167.2238047	-0.848790802	0.210372522	-4.034703743	5.47E-05	0.000324307	cav-1	IV	9772510	167.2238047	-0.811112028	0.210427803	-3.854585829	0.000115926	0.000661585	cav-1	IV	9772510	167.2238047	-0.322224984	0.20790716	-1.54985035	0.121177439	0.470521961	cav-1	IV	9772510	198.1073633	-0.013215791	0.086536767
V	13557104	13559922	1	WBGene00000302	Caveolin-2 [Source:NCBI gene (formerly Entrezgene);Acc:179838]	protein_coding	cav-2	NCBI gene (formerly Entrezgene)	cav-2	179838	197.4993313	0.052445232	0.136655758	0.383776233	0.701144305	0.83235138	cav-2	V	13557104	197.4993313	-0.056028261	0.137503359	-0.407468309	0.683664066	0.786181639	cav-2	V	13557104	197.4993313	-0.033158381	0.137683146	-0.240831081	0.80968604	0.886857242	cav-2	V	13557104	197.4993313	0.238526067	0.136310787	1.749869342	0.080140862	0.389028337	cav-2	V	13557104	476.7913716	0.089577987	0.074503656
III	9766509	9774825	1	WBGene00000366	Protein cbp-1 [Source:NCBI gene (formerly Entrezgene);Acc:176380]	protein_coding	cbp-1	NCBI gene (formerly Entrezgene)	cbp-1	176380	3458.664571	-0.027051172	0.121272175	-0.223061656	0.823487521	0.906563667	cbp-1	III	9766509	3458.664571	0.076374804	0.121234622	0.629975188	0.528710818	0.658485508	cbp-1	III	9766509	3458.664571	0.05018638	0.121259352	0.413876369	0.678964651	0.796716136	cbp-1	III	9766509	3458.664571	0.045520606	0.121282219	0.375327944	0.707416586	0.908563971	cbp-1	III	9766509	7508.102751	0.058619515	0.050942857
X	7847678	7875954	-1	WBGene00000367	Voltage-dependent T-type calcium channel subunit alpha [Source:NCBI gene (formerly Entrezgene);Acc:181045]	protein_coding	cca-1	NCBI gene (formerly Entrezgene)	cca-1	181045	426.2659814	0.130139518	0.176253206	0.73836681	0.460291578	0.660400899	cca-1	X	7847678	426.2659814	0.108634381	0.176374152	0.615931411	0.537939789	0.667041525	cca-1	X	7847678	426.2659814	-0.370510588	0.177669353	-2.085393912	0.037033559	0.094727758	cca-1	X	7847678	426.2659814	0.037139886	0.176759102	0.210115832	0.833577269	0.954597496	cca-1	X	7847678	1260.867409	0.02583271	0.057752595
I	3641651	3647082	-1	WBGene00000368	GuKc domain-containing protein [Source:NCBI gene (formerly Entrezgene);Acc:171933]	protein_coding	ccb-1	NCBI gene (formerly Entrezgene)	ccb-1	171933	712.8871007	0.20932248	0.106318469	1.968825195	0.048973168	0.157855054	ccb-1	I	3641651	712.8871007	0.241376615	0.106237352	2.272050376	0.023083468	0.059560724	ccb-1	I	3641651	712.8871007	0.125647348	0.106582768	1.178871128	0.238449496	0.392518876	ccb-1	I	3641651	712.8871007	0.086205806	0.106784152	0.807290259	0.419499275	0.771596499	ccb-1	I	3641651	1489.112557	0.017290062	0.047875492
III	11918828	11920237	-1	WBGene00000369	CCR4-NOT transcription complex subunit 7 [Source:NCBI gene (formerly Entrezgene);Acc:176625]	protein_coding	ccf-1	NCBI gene (formerly Entrezgene)	ccf-1	176625	1580.755852	-0.162332814	0.129585074	-1.25271229	0.210310432	0.409138862	ccf-1	III	11918828	1580.755852	-0.28706344	0.129695831	-2.213359039	0.026872902	0.06736597	ccf-1	III	11918828	1580.755852	-0.113649037	0.129580337	-0.877054653	0.380456954	0.54500843	ccf-1	III	11918828	1580.755852	-0.067733109	0.12957062	-0.52275052	0.601147876	0.872662607	ccf-1	III	11918828	1735.646757	0.118317066	0.064274264
IV	15270160	15275804	-1	WBGene00000370	Conserved Cysteine/Glycine domain protein [Source:NCBI gene (formerly Entrezgene);Acc:178426]	protein_coding	ccg-1	NCBI gene (formerly Entrezgene)	ccg-1	178426	1600.280595	0.050374214	0.116128521	0.433779862	0.664448307	0.807944698	ccg-1	IV	15270160	1600.280595	0.15006852	0.116056406	1.293065364	0.195988453	0.321560565	ccg-1	IV	15270160	1600.280595	-0.001679834	0.116235133	-0.014452036	0.988469345	0.992213623	ccg-1	IV	15270160	1600.280595	0.024321209	0.116252392	0.209210397	0.834283996	0.955004898	ccg-1	IV	15270160	1546.159628	-0.028544771	0.05994657
I	9788725	9790050	1	WBGene00000371	Cytochrome OXidase assembly protein [Source:NCBI gene (formerly Entrezgene);Acc:172832]	protein_coding	cox-5B	NCBI gene (formerly Entrezgene)	cox-5B	172832	6993.407441	-0.17106668	0.115126063	-1.485907492	0.137303592	0.311123425	cox-5B	I	9788725	6993.407441	-0.196710677	0.115127582	-1.70863205	0.087519128	0.171606344	cox-5B	I	9788725	6993.407441	-0.017029244	0.115091932	-0.147962098	0.882372681	0.934700932	cox-5B	I	9788725	6993.407441	-0.107139845	0.115123918	-0.930648013	0.35203567	0.720606427	cox-5B	I	9788725	9785.41897	-0.039179543	0.063748953
II	9803620	9805513	1	WBGene00000372	Putative cytochrome P450 CYP13A7 [Source:NCBI gene (formerly Entrezgene);Acc:188362]	protein_coding	cyp-13A7	NCBI gene (formerly Entrezgene)	cyp-13A7	188362	2.02296892	-0.130197964	1.093257738	-0.119091738	0.905202677	NA	cyp-13A7	II	9803620	2.02296892	0.365108526	1.039410186	0.351265103	0.725389473	0.818314363	cyp-13A7	II	9803620	2.02296892	1.373656208	0.96556238	1.422648849	0.154837976	0.287422385	cyp-13A7	II	9803620	2.02296892	0.835694737	1.00702705	0.829863246	0.406616107	NA	cyp-13A7	II	9803620	2.037798631	-0.008478108	0.164383234
V	5421018	5423282	-1	WBGene00000373	CYtochrome P450 family [Source:NCBI gene (formerly Entrezgene);Acc:178926]	protein_coding	cyp-14A5	NCBI gene (formerly Entrezgene)	cyp-14A5	178926	460.0281614	3.194523041	0.53718798	5.94675078	2.74E-09	1.13E-07	cyp-14A5	V	5421018	460.0281614	1.864425142	0.537815841	3.466660893	0.000526966	0.002405735	cyp-14A5	V	5421018	460.0281614	1.520990157	0.538100735	2.826590001	0.004704652	0.01688961	cyp-14A5	V	5421018	460.0281614	0.509978091	0.539586294	0.945127956	0.344593555	0.714715871	cyp-14A5	V	5421018	539.7082019	-0.036235442	0.084476225
IV	9101773	9103851	-1	WBGene00000374		pseudogene				NA	671.9462285	0.296155119	0.069238156	4.277339806	1.89E-05	0.000296488		IV	9101773	671.9462285	0.282895554	0.069364572	4.078386787	4.53E-05	0.000274627		IV	9101773	671.9462285	0.447757243	0.068891129	6.499490599	8.06E-11	1.32E-09		IV	9101773	671.9462285	0.152042702	0.07024207	2.164553275	0.030421913	0.231852579		IV	9101773	1214.28648	-0.079857003	0.053687217
II	5504044	5505975	1	WBGene00000375	putative cytochrome P450 CYP44 [Source:NCBI gene (formerly Entrezgene);Acc:173936]	protein_coding	cyp-44A1	NCBI gene (formerly Entrezgene)	cyp-44A1	173936	167.6096896	0.23866116	0.138049383	1.728810042	0.083843098	0.226023776	cyp-44A1	II	5504044	167.6096896	-0.038289993	0.140162395	-0.273183067	0.784712496	0.858677988	cyp-44A1	II	5504044	167.6096896	-0.388798845	0.143376264	-2.711737872	0.00669315	0.022885838	cyp-44A1	II	5504044	167.6096896	0.163506573	0.139372142	1.173165392	0.240729487	0.62289781	cyp-44A1	II	5504044	402.7259117	-0.055829011	0.072798344
IV	12361542	12371852	1	WBGene00000376	Endo/exonuclease/phosphatase domain-containing protein;Poly(A)-specific ribonuclease [Source:NCBI gene (formerly Entrezgene);Acc:178184]	protein_coding	ccr-4	NCBI gene (formerly Entrezgene)	ccr-4	178184	1681.479984	0.132342464	0.109338429	1.210392956	0.226128144	0.42902057	ccr-4	IV	12361542	1681.479984	0.001298566	0.109493114	0.011859799	0.990537471	0.994903545	ccr-4	IV	12361542	1681.479984	-0.274207814	0.109892787	-2.495230314	0.01258754	0.038843848	ccr-4	IV	12361542	1681.479984	0.060185988	0.109551977	0.549382943	0.582742677	0.864075781	ccr-4	IV	12361542	3915.81561	0.084093915	0.052174351
II	8185443	8187601	1	WBGene00000377	T-complex protein 1 subunit alpha [Source:NCBI gene (formerly Entrezgene);Acc:174318]	protein_coding	cct-1	NCBI gene (formerly Entrezgene)	cct-1	174318	8577.201982	-0.035390289	0.069716783	-0.507629402	0.611713267	0.774719205	cct-1	II	8185443	8577.201982	-0.070265892	0.06973018	-1.007682633	0.313606845	0.454882494	cct-1	II	8185443	8577.201982	-0.099585496	0.069756489	-1.42761622	0.153402352	0.285182655	cct-1	II	8185443	8577.201982	-0.017748846	0.069739527	-0.25450195	0.799107797	0.941028196	cct-1	II	8185443	17178.80924	-0.101974799	0.048922745
II	8927741	8929815	1	WBGene00000378	T-complex protein 1 subunit beta [Source:NCBI gene (formerly Entrezgene);Acc:174421]	protein_coding	cct-2	NCBI gene (formerly Entrezgene)	cct-2	174421	7273.855491	0.00239365	0.082980188	0.028846045	0.976987377	0.989415202	cct-2	II	8927741	7273.855491	-0.040455629	0.082997002	-0.487434825	0.625950219	0.740692281	cct-2	II	8927741	7273.855491	-0.105500597	0.083030672	-1.270621985	0.203863162	0.351168606	cct-2	II	8927741	7273.855491	0.005096316	0.083010128	0.061393903	0.951045508	0.987255766	cct-2	II	8927741	15026.28211	-0.032697368	0.040183609
II	8283667	8285711	1	WBGene00000379	T-complex protein 1 subunit delta [Source:NCBI gene (formerly Entrezgene);Acc:174330]	protein_coding	cct-4	NCBI gene (formerly Entrezgene)	cct-4	174330	6651.199042	-0.13093209	0.096695186	-1.354070403	0.175713918	0.364779432	cct-4	II	8283667	6651.199042	-0.197182895	0.096718237	-2.038735407	0.041476442	0.095385053	cct-4	II	8283667	6651.199042	-0.121918214	0.096707675	-1.260688086	0.207421248	0.35573339	cct-4	II	8283667	6651.199042	-0.122804543	0.096723018	-1.269651685	0.20420873	0.586005008	cct-4	II	8283667	11159.93877	-0.031835765	0.048976304
III	4499188	4508114	-1	WBGene00000380	T-complex protein 1 subunit epsilon [Source:NCBI gene (formerly Entrezgene);Acc:175588]	protein_coding	cct-5	NCBI gene (formerly Entrezgene)	cct-5	175588	15968.96358	-0.153546721	0.098744419	-1.554991381	0.119948122	0.285908876	cct-5	III	4499188	15968.96358	-0.109183358	0.098745772	-1.105701597	0.268855699	0.406616173	cct-5	III	4499188	15968.96358	-0.129935515	0.098761058	-1.315655358	0.188289744	0.331412958	cct-5	III	4499188	15968.96358	-0.078244258	0.098755576	-0.792302176	0.428184503	0.77732702	cct-5	III	4499188	26796.22767	-0.04290246	0.036017202
III	5853530	5855687	-1	WBGene00000381	T-complex protein 1 subunit zeta [Source:NCBI gene (formerly Entrezgene);Acc:175819]	protein_coding	cct-6	NCBI gene (formerly Entrezgene)	cct-6	175819	6975.663233	0.148955133	0.072195857	2.06320887	0.039092788	0.135127451	cct-6	III	5853530	6975.663233	0.018507322	0.072248416	0.256162317	0.797825505	0.867551614	cct-6	III	5853530	6975.663233	-0.163931441	0.072330787	-2.266413064	0.023426104	0.06492959	cct-6	III	5853530	6975.663233	0.008951663	0.072282041	0.123843529	0.901439166	0.974307975	cct-6	III	5853530	17076.76797	-0.071761107	0.040876403
I	4268070	4270287	-1	WBGene00000382	Cell division control protein [Source:NCBI gene (formerly Entrezgene);Acc:172029]	protein_coding	cdc-6	NCBI gene (formerly Entrezgene)	cdc-6	172029	253.1107349	0.00977423	0.148067611	0.06601194	0.947368319	0.974067657	cdc-6	I	4268070	253.1107349	-0.13727522	0.148911344	-0.921858714	0.356602277	0.500014321	cdc-6	I	4268070	253.1107349	-0.287754545	0.14988396	-1.919848822	0.054876998	0.129392904	cdc-6	I	4268070	253.1107349	0.068132998	0.148386235	0.459159831	0.646119394	0.888868551	cdc-6	I	4268070	961.4558662	0.025067229	0.05535027
II	5589038	5593427	-1	WBGene00000383	Tyrosine-protein phosphatase cdc-14 [Source:NCBI gene (formerly Entrezgene);Acc:173945]	protein_coding	cdc-14	NCBI gene (formerly Entrezgene)	cdc-14	173945	1287.832318	0.0829422	0.165807414	0.500232152	0.616911622	0.778039609	cdc-14	II	5589038	1287.832318	0.326627972	0.16565734	1.971708411	0.048642903	0.107974248	cdc-14	II	5589038	1287.832318	0.186323507	0.165781684	1.123908879	0.261051684	0.419306096	cdc-14	II	5589038	1287.832318	0.212401266	0.165821767	1.280900995	0.200228443	0.581197991	cdc-14	II	5589038	3075.752204	0.065108642	0.067894699
I	6469386	6471922	-1	WBGene00000386	M-phase inducer phosphatase cdc-25.1 [Source:NCBI gene (formerly Entrezgene);Acc:172353]	protein_coding	cdc-25.1	NCBI gene (formerly Entrezgene)	cdc-25.1	172353	217.225675	-0.096162101	0.109850919	-0.875387316	0.381363199	0.591766347	cdc-25.1	I	6469386	217.225675	-0.190513221	0.110810639	-1.719268318	0.085565526	0.168500704	cdc-25.1	I	6469386	217.225675	-0.145609727	0.110849303	-1.313582703	0.188986673	0.332069444	cdc-25.1	I	6469386	217.225675	0.050225209	0.109752503	0.457622449	0.647223713	0.888900119	cdc-25.1	I	6469386	392.7468804	0.10765459	0.080316862
V	1567076	1585532	1	WBGene00000387	M-phase inducer phosphatase cdc-25.2;Protein-tyrosine-phosphatase [Source:NCBI gene (formerly Entrezgene);Acc:178645]	protein_coding	cdc-25.2	NCBI gene (formerly Entrezgene)	cdc-25.2	178645	272.5798585	-0.107493369	0.15113296	-0.711250338	0.47692912	0.675063907	cdc-25.2	V	1567076	272.5798585	-0.54128398	0.152920495	-3.539643133	0.000400668	0.001897933	cdc-25.2	V	1567076	272.5798585	-0.725944145	0.154540199	-4.697445392	2.63E-06	2.13E-05	cdc-25.2	V	1567076	272.5798585	-0.194323139	0.151831251	-1.279862596	0.200593464	0.581233563	cdc-25.2	V	1567076	901.6378232	-0.028220153	0.070667558
III	8916351	8917929	-1	WBGene00000388	M-phase inducer phosphatase cdc-25.3 [Source:NCBI gene (formerly Entrezgene);Acc:176260]	protein_coding	cdc-25.3	NCBI gene (formerly Entrezgene)	cdc-25.3	176260	0.049624421	0	4.784659053	0	1	NA	cdc-25.3	III	8916351	0.049624421	0.619239138	4.784659053	0.12942179	0.897023907	NA	cdc-25.3	III	8916351	0.049624421	0	4.784659053	0	1	NA	cdc-25.3	III	8916351	0.049624421	0	4.784659053	0	1	NA	cdc-25.3	III	8916351	0.417657662	-0.001845539	0.184059483
II	10188258	10189469	-1	WBGene00000389	Protein-tyrosine-phosphatase [Source:NCBI gene (formerly Entrezgene);Acc:191612]	protein_coding	cdc-25.4	NCBI gene (formerly Entrezgene)	cdc-25.4	191612	0.099250731	0	4.784659053	0	1	NA	cdc-25.4	II	10188258	0.099250731	0.620642159	4.784659053	0.129715023	0.896791896	NA	cdc-25.4	II	10188258	0.099250731	0	4.784659053	0	1	NA	cdc-25.4	II	10188258	0.099250731	0.693053149	4.784659053	0.144849015	0.884830082	NA	cdc-25.4	II	10188258	0.101002167	0	0.18640004
II	7616452	7618245	1	WBGene00000390	Cell division control [Source:NCBI gene (formerly Entrezgene);Acc:174233]	protein_coding	cdc-42	NCBI gene (formerly Entrezgene)	cdc-42	174233	1939.373298	0.187880268	0.089362167	2.102458715	0.035513113	0.126140122	cdc-42	II	7616452	1939.373298	0.213540899	0.089374935	2.389270545	0.016881866	0.046260546	cdc-42	II	7616452	1939.373298	0.022331545	0.089579846	0.249292063	0.80313487	0.881930611	cdc-42	II	7616452	1939.373298	0.02221489	0.089662734	0.247760573	0.804319662	0.943263186	cdc-42	II	7616452	3907.992953	0.031131589	0.054156644
X	8208748	8211149	-1	WBGene00000391	Cytidine deaminase [Source:NCBI gene (formerly Entrezgene);Acc:183546]	protein_coding	cdd-1	NCBI gene (formerly Entrezgene)	cdd-1	183546	490.6661278	0.288868641	0.236375952	1.222072884	0.221680066	0.423511601	cdd-1	X	8208748	490.6661278	-0.110714487	0.237000989	-0.467147783	0.640394149	0.752259156	cdd-1	X	8208748	490.6661278	-0.161158628	0.237098501	-0.679711711	0.49668702	0.651373399	cdd-1	X	8208748	490.6661278	-0.036994521	0.237014208	-0.156085668	0.875965495	0.967025816	cdd-1	X	8208748	1009.895156	-0.097593783	0.089677737
IV	7547118	7547893	-1	WBGene00000392	Cytidine deaminase [Source:NCBI gene (formerly Entrezgene);Acc:186044]	protein_coding	cdd-2	NCBI gene (formerly Entrezgene)	cdd-2	186044	122.129785	0.140730056	0.138030174	1.019560086	0.307937143	0.520815252	cdd-2	IV	7547118	122.129785	0.477375078	0.13470813	3.543773314	0.000394444	0.001871854	cdd-2	IV	7547118	122.129785	0.175918888	0.138204227	1.27289079	0.203056798	0.350195587	cdd-2	IV	7547118	122.129785	0.219618455	0.138175388	1.589418052	0.111966042	0.45656701	cdd-2	IV	7547118	300.2227681	-0.102407251	0.09156468
X	6499916	6505143	-1	WBGene00000393	Cation diffusion facilitator family protein 1 [Source:NCBI gene (formerly Entrezgene);Acc:180923]	protein_coding	cdf-1	NCBI gene (formerly Entrezgene)	cdf-1	180923	518.8883957	0.323923797	0.085332996	3.795997022	0.000147051	0.001699871	cdf-1	X	6499916	518.8883957	0.383447594	0.085175022	4.501878406	6.74E-06	4.95E-05	cdf-1	X	6499916	518.8883957	0.236918592	0.085851965	2.759617569	0.005786906	0.020189619	cdf-1	X	6499916	518.8883957	0.046903442	0.086924797	0.539586444	0.589482268	0.867318891	cdf-1	X	6499916	1250.374511	-0.040622295	0.059329164
III	7741229	7754448	-1	WBGene00000395	Cadherin-3 [Source:NCBI gene (formerly Entrezgene);Acc:176085]	protein_coding	cdh-3	NCBI gene (formerly Entrezgene)	cdh-3	176085	55.87352844	-0.152459238	0.30531972	-0.499342911	0.61753783	0.778498434	cdh-3	III	7741229	55.87352844	-0.303821342	0.30747468	-0.988118249	0.323094739	0.465470031	cdh-3	III	7741229	55.87352844	-0.491670521	0.309918031	-1.586453426	0.112636489	0.2267657	cdh-3	III	7741229	55.87352844	0.247790179	0.302942857	0.817943627	0.413389378	0.767979412	cdh-3	III	7741229	388.0433028	0.186740109	0.11030852
III	4520357	4536994	1	WBGene00000396	Cadherin-4 [Source:NCBI gene (formerly Entrezgene);Acc:175590]	protein_coding	cdh-4	NCBI gene (formerly Entrezgene)	cdh-4	175590	923.1677391	0.4259919	0.18745248	2.272532749	0.023054352	0.093869431	cdh-4	III	4520357	923.1677391	0.441945709	0.187469198	2.357431053	0.018401872	0.049565732	cdh-4	III	4520357	923.1677391	-0.10427303	0.188065976	-0.554449198	0.579271464	0.7208581	cdh-4	III	4520357	923.1677391	0.064589133	0.187948607	0.343653163	0.731107139	0.916038555	cdh-4	III	4520357	3609.091225	-0.092220638	0.054825796
IV	8668935	8676619	1	WBGene00000397	CaDHerin family [Source:NCBI gene (formerly Entrezgene);Acc:177671]	protein_coding	cdh-5	NCBI gene (formerly Entrezgene)	cdh-5	177671	13.67637616	0.686302866	0.431059793	1.592129161	0.111355686	0.272599603	cdh-5	IV	8668935	13.67637616	1.012441405	0.424772208	2.383492576	0.01714923	0.046776227	cdh-5	IV	8668935	13.67637616	0.274531397	0.445383608	0.616393132	0.537635085	0.685848787	cdh-5	IV	8668935	13.67637616	0.303207662	0.446826773	0.678579888	0.497404089	0.817780329	cdh-5	IV	8668935	90.44215692	-0.059672369	0.118187532
II	14843229	14850905	1	WBGene00000399	CaDHerin family [Source:NCBI gene (formerly Entrezgene);Acc:175143]	protein_coding	cdh-7	NCBI gene (formerly Entrezgene)	cdh-7	175143	214.1844393	-2.956035908	0.696348946	-4.245049735	2.19E-05	0.000336405	cdh-7	II	14843229	214.1844393	-3.971324705	0.704436761	-5.637588674	1.72E-08	2.04E-07	cdh-7	II	14843229	214.1844393	-2.383497651	0.694075154	-3.434062779	0.000594606	0.002802768	cdh-7	II	14843229	214.1844393	0.653115667	0.689358638	0.947425086	0.343422213	0.713544171	cdh-7	II	14843229	612.1894014	0.052351465	0.15036194
X	16595238	16602232	1	WBGene00000401	CaDHerin family [Source:NCBI gene (formerly Entrezgene);Acc:186608]	protein_coding	cdh-9	NCBI gene (formerly Entrezgene)	cdh-9	186608	141.436687	-0.748885739	0.134401583	-5.572000904	2.52E-08	8.40E-07	cdh-9	X	16595238	141.436687	-0.773988356	0.13489544	-5.737691029	9.60E-09	1.18E-07	cdh-9	X	16595238	141.436687	-0.905616115	0.136965188	-6.612016739	3.79E-11	6.45E-10	cdh-9	X	16595238	141.436687	-0.092921262	0.129236426	-0.719002103	0.472139624	0.804768236	cdh-9	X	16595238	226.8010432	0.024917117	0.075859986
IV	2436498	2463369	-1	WBGene00000402	CaDHerin family [Source:NCBI gene (formerly Entrezgene);Acc:183476]	protein_coding	cdh-10	NCBI gene (formerly Entrezgene)	cdh-10	183476	204.4069627	-3.015833286	0.689592739	-4.37335418	1.22E-05	0.000202661	cdh-10	IV	2436498	204.4069627	-3.857412195	0.696973513	-5.534517633	3.12E-08	3.53E-07	cdh-10	IV	2436498	204.4069627	-1.778627926	0.684451375	-2.598618384	0.009359976	0.030333398	cdh-10	IV	2436498	204.4069627	0.767143563	0.681105983	1.126320399	0.260029926	0.639415672	cdh-10	IV	2436498	830.9808647	0.057267829	0.149394395
II	5945405	5956683	-1	WBGene00000403	CAlSYntenin/Alcadein homolog [Source:NCBI gene (formerly Entrezgene);Acc:174006]	protein_coding	casy-1	NCBI gene (formerly Entrezgene)	casy-1	174006	5983.32567	-0.048429109	0.105827203	-0.457624387	0.64722232	0.796746871	casy-1	II	5945405	5983.32567	0.267248798	0.105769071	2.526719718	0.011513335	0.033709471	casy-1	II	5945405	5983.32567	0.322408945	0.105799241	3.047365387	0.002308569	0.009142002	casy-1	II	5945405	5983.32567	0.076896108	0.105862713	0.72637576	0.467608447	0.803182864	casy-1	II	5945405	9867.779695	0.024573992	0.062284233
III	9747472	9748852	1	WBGene00000405	Cyclin-dependent kinase 1 [Source:NCBI gene (formerly Entrezgene);Acc:176374]	protein_coding	cdk-1	NCBI gene (formerly Entrezgene)	cdk-1	176374	838.2427055	-0.916904956	0.128741497	-7.122062268	1.06E-12	7.72E-11	cdk-1	III	9747472	838.2427055	-1.065282098	0.12907165	-8.253416574	1.54E-16	4.70E-15	cdk-1	III	9747472	838.2427055	-0.982482671	0.129010287	-7.615537438	2.63E-14	6.11E-13	cdk-1	III	9747472	838.2427055	-0.119397927	0.127582695	-0.935847348	0.349351789	0.718152732	cdk-1	III	9747472	1082.315674	0.178469352	0.090932386
X	13515856	13518911	-1	WBGene00000406	Cyclin-dependent kinase 4 homolog [Source:NCBI gene (formerly Entrezgene);Acc:181472]	protein_coding	cdk-4	NCBI gene (formerly Entrezgene)	cdk-4	181472	189.279988	-0.200274005	0.127907261	-1.565775105	0.117401276	0.282133974	cdk-4	X	13515856	189.279988	-0.272834031	0.128458545	-2.123907213	0.033677903	0.080566922	cdk-4	X	13515856	189.279988	-0.217356042	0.128380956	-1.693055179	0.090444965	0.191999951	cdk-4	X	13515856	189.279988	0.004906298	0.1270513	0.03861667	0.969196011	0.991606532	cdk-4	X	13515856	297.6101552	0.008125525	0.067272958
III	13464687	13466342	-1	WBGene00000407	Cyclin-dependent-like kinase 5 [Source:NCBI gene (formerly Entrezgene);Acc:176774]	protein_coding	cdk-5	NCBI gene (formerly Entrezgene)	cdk-5	176774	410.8584332	-0.210165444	0.095863746	-2.19233499	0.028355327	0.108026221	cdk-5	III	13464687	410.8584332	-0.265544406	0.096147621	-2.761840632	0.005747653	0.018641888	cdk-5	III	13464687	410.8584332	-0.153388465	0.095802662	-1.601087716	0.109357493	0.221759645	cdk-5	III	13464687	410.8584332	-0.014171319	0.095353601	-0.148618608	0.881854589	0.968366648	cdk-5	III	13464687	811.5920599	-0.007728555	0.064112443
I	2281503	2291205	-1	WBGene00000408	Cyclin-dependent kinase 7 [Source:NCBI gene (formerly Entrezgene);Acc:171784]	protein_coding	cdk-7	NCBI gene (formerly Entrezgene)	cdk-7	171784	310.045919	-0.281384615	0.139366277	-2.019029426	0.043484161	0.145221799	cdk-7	I	2281503	310.045919	-0.183719518	0.139151787	-1.320281408	0.186741081	0.310088172	cdk-7	I	2281503	310.045919	-0.031470436	0.138694894	-0.226904068	0.820498339	0.893912233	cdk-7	I	2281503	310.045919	3.40E-05	0.138792813	0.00024476	0.99980471	0.999900715	cdk-7	I	2281503	562.7314907	0.002287434	0.061789974
I	8702466	8705825	1	WBGene00000409	Cyclin-dependent kinase 8 [Source:NCBI gene (formerly Entrezgene);Acc:172677]	protein_coding	cdk-8	NCBI gene (formerly Entrezgene)	cdk-8	172677	401.7997728	-0.032347721	0.093111892	-0.34740698	0.72828559	0.849637833	cdk-8	I	8702466	401.7997728	-0.074717496	0.093467907	-0.799391989	0.424063154	0.564674127	cdk-8	I	8702466	401.7997728	-0.036398698	0.093369674	-0.389834268	0.696659102	0.809057833	cdk-8	I	8702466	401.7997728	0.028239832	0.093388289	0.302391575	0.762353576	0.926611868	cdk-8	I	8702466	1007.151999	0.067264604	0.062593886
I	11323527	11333154	1	WBGene00000410	putative cyclin-dependent kinase 9 [Source:NCBI gene (formerly Entrezgene);Acc:173023]	protein_coding	cdk-9	NCBI gene (formerly Entrezgene)	cdk-9	173023	559.0885478	-0.098894257	0.076858619	-1.286703547	0.198197636	0.393314205	cdk-9	I	11323527	559.0885478	-0.010221511	0.076544898	-0.133536151	0.893769376	0.933873662	cdk-9	I	11323527	559.0885478	0.011680726	0.076581938	0.152525859	0.878772197	0.93218696	cdk-9	I	11323527	559.0885478	-0.026282594	0.076898167	-0.341784408	0.732513144	0.916174754	cdk-9	I	11323527	844.2203272	0.002403682	0.056565744
II	10785452	10787272	1	WBGene00000411	Histone RNA hairpin-binding protein [Source:NCBI gene (formerly Entrezgene);Acc:174659]	protein_coding	cdl-1	NCBI gene (formerly Entrezgene)	cdl-1	174659	748.0791595	-0.644766549	0.09500003	-6.787014175	1.14E-11	6.95E-10	cdl-1	II	10785452	748.0791595	-0.760969213	0.095466533	-7.971057424	1.57E-15	4.37E-14	cdl-1	II	10785452	748.0791595	-0.828728813	0.09575387	-8.654781418	4.94E-18	1.62E-16	cdl-1	II	10785452	748.0791595	-0.094832499	0.093958175	-1.00930546	0.312828162	0.693238575	cdl-1	II	10785452	1723.390345	0.190878266	0.080457403
V	15921309	15922820	1	WBGene00000412	CaDmium Responsive [Source:NCBI gene (formerly Entrezgene);Acc:180064]	protein_coding	cdr-1	NCBI gene (formerly Entrezgene)	cdr-1	180064	146.1980257	1.257222745	0.263457046	4.772021723	1.82E-06	3.97E-05	cdr-1	V	15921309	146.1980257	0.302882967	0.267292668	1.133151047	0.257150828	0.393837048	cdr-1	V	15921309	146.1980257	0.196182797	0.267946515	0.732171481	0.464063909	0.622302094	cdr-1	V	15921309	146.1980257	0.421772323	0.267205599	1.578456159	0.114460852	0.461264446	cdr-1	V	15921309	455.0432736	-1.009307869	0.122066226
I	3223160	3228104	-1	WBGene00000413	CDT1 domain-containing protein [Source:NCBI gene (formerly Entrezgene);Acc:171896]	protein_coding	cdt-1	NCBI gene (formerly Entrezgene)	cdt-1	171896	168.236386	-0.526699395	0.204841988	-2.571247235	0.010133296	0.051903785	cdt-1	I	3223160	168.236386	-0.738787209	0.206219019	-3.582536724	0.000340274	0.001643763	cdt-1	I	3223160	168.236386	-0.98859674	0.20821249	-4.748018441	2.05E-06	1.69E-05	cdt-1	I	3223160	168.236386	0.033889543	0.202682927	0.167204727	0.867208965	0.964075685	cdt-1	I	3223160	487.4787822	0.292948145	0.099332714
III	8426333	8428583	1	WBGene00000414	Chromo domain-containing protein cec-1 [Source:NCBI gene (formerly Entrezgene);Acc:176190]	protein_coding	cec-1	NCBI gene (formerly Entrezgene)	cec-1	176190	938.9988132	0.025446397	0.102398906	0.248502626	0.803745539	0.895482954	cec-1	III	8426333	938.9988132	-0.101752029	0.102702475	-0.990745637	0.3218098	0.464261676	cec-1	III	8426333	938.9988132	-0.130739367	0.102788679	-1.271923805	0.203400193	0.350636169	cec-1	III	8426333	938.9988132	0.107075824	0.102467123	1.044977367	0.29603343	0.676141125	cec-1	III	8426333	2255.652845	-0.028798046	0.055697296
I	11851554	11868105	-1	WBGene00000415	Cell death abnormality protein 1 [Source:NCBI gene (formerly Entrezgene);Acc:173064]	protein_coding	ced-1	NCBI gene (formerly Entrezgene)	ced-1	173064	1236.184395	0.055356939	0.1273201	0.434785543	0.663718099	0.807673296	ced-1	I	11851554	1236.184395	0.311423582	0.127076694	2.450674245	0.014258893	0.040262631	ced-1	I	11851554	1236.184395	0.23558233	0.127259999	1.851189155	0.064142345	0.146580881	ced-1	I	11851554	1236.184395	0.299875345	0.127102227	2.35932409	0.018308259	0.168344963	ced-1	I	11851554	2197.263568	0.022874794	0.051633762
IV	1597318	1601621	1	WBGene00000416	Cell death abnormality protein 2;SH3 domain-containing protein [Source:NCBI gene (formerly Entrezgene);Acc:176968]	protein_coding	ced-2	NCBI gene (formerly Entrezgene)	ced-2	176968	281.826272	-0.16132171	0.106324101	-1.517263809	0.129200092	0.299498271	ced-2	IV	1597318	281.826272	-0.088061337	0.105390134	-0.835574768	0.403394168	0.544331307	ced-2	IV	1597318	281.826272	0.08175715	0.104986919	0.778736534	0.43613493	0.599103365	ced-2	IV	1597318	281.826272	-0.191982191	0.106667244	-1.799823304	0.071888543	0.367387888	ced-2	IV	1597318	446.647203	-0.070438512	0.074204835
IV	13198261	13204137	-1	WBGene00000417	Cell death protein 3 subunit p17 [Source:NCBI gene (formerly Entrezgene);Acc:178272]	protein_coding	ced-3	NCBI gene (formerly Entrezgene)	ced-3	178272	74.39543541	-0.697835623	0.192993846	-3.615843906	0.000299371	0.003113119	ced-3	IV	13198261	74.39543541	-0.941981072	0.196908153	-4.783860169	1.72E-06	1.42E-05	ced-3	IV	13198261	74.39543541	-0.727378184	0.193999887	-3.749374275	0.000177276	0.000967078	ced-3	IV	13198261	74.39543541	-0.07042807	0.186509631	-0.377610905	0.705719662	0.908406279	ced-3	IV	13198261	206.6782591	0.379645706	0.151766383
III	4852325	4855171	1	WBGene00000418	Cell death protein 4 [Source:NCBI gene (formerly Entrezgene);Acc:175643]	protein_coding	ced-4	NCBI gene (formerly Entrezgene)	ced-4	175643	193.2904086	-0.064199185	0.138745989	-0.462710209	0.6435721	0.794896627	ced-4	III	4852325	193.2904086	-0.064359545	0.138918645	-0.463289471	0.643156892	0.754116112	ced-4	III	4852325	193.2904086	-0.237778752	0.14034474	-1.694247691	0.090218226	0.191761005	ced-4	III	4852325	193.2904086	0.029636603	0.138961937	0.213271373	0.831115301	0.953721347	ced-4	III	4852325	583.3091824	0.053869549	0.060136926
IV	10484110	10492913	1	WBGene00000419	Uncharacterized protein [Source:NCBI gene (formerly Entrezgene);Acc:177942]	protein_coding	ced-5	NCBI gene (formerly Entrezgene)	ced-5	177942	532.6736461	0.19706469	0.163299362	1.2067695	0.227520925	0.430559726	ced-5	IV	10484110	532.6736461	0.246369711	0.163267304	1.508996018	0.1312998	0.235984576	ced-5	IV	10484110	532.6736461	0.084121406	0.163633819	0.514083252	0.607193787	0.74348262	ced-5	IV	10484110	532.6736461	0.206348198	0.163551702	1.26166952	0.207067729	0.588643572	ced-5	IV	10484110	1905.583138	0.051959249	0.05358845
III	5595771	5598061	1	WBGene00000420	Cell death protein 6 [Source:NCBI gene (formerly Entrezgene);Acc:175773]	protein_coding	ced-6	NCBI gene (formerly Entrezgene)	ced-6	175773	588.4241001	-0.20498462	0.082461867	-2.48581105	0.012925657	0.062083404	ced-6	III	5595771	588.4241001	-0.104657506	0.082031115	-1.275826922	0.202016709	0.329073234	ced-6	III	5595771	588.4241001	0.077945168	0.0815184	0.956166558	0.338988093	0.502574502	ced-6	III	5595771	588.4241001	0.215262277	0.081164859	2.652161029	0.007997839	0.09972759	ced-6	III	5595771	1096.895065	0.002388203	0.062025204
III	9570390	9580089	-1	WBGene00000421	ABC transporter ced-7 [Source:NCBI gene (formerly Entrezgene);Acc:176352]	protein_coding	ced-7	NCBI gene (formerly Entrezgene)	ced-7	176352	982.1521765	0.251126542	0.181746946	1.381737345	0.167052363	0.352330351	ced-7	III	9570390	982.1521765	0.256625603	0.181771445	1.411803724	0.158007762	0.272562107	ced-7	III	9570390	982.1521765	-0.017054663	0.182069942	-0.093670944	0.925370552	0.957814508	ced-7	III	9570390	982.1521765	0.12061274	0.182004888	0.662689564	0.507529395	0.824246828	ced-7	III	9570390	3710.028178	0.066078509	0.048989818
X	8414006	8416919	-1	WBGene00000422	Cell death abnormality protein 8 [Source:NCBI gene (formerly Entrezgene);Acc:184190]	protein_coding	ced-8	NCBI gene (formerly Entrezgene)	ced-8	184190	4.178002117	0.646249198	0.645103489	1.001776008	0.316451787	0.529433744	ced-8	X	8414006	4.178002117	0.539631015	0.653081393	0.826284474	0.408642739	0.549600365	ced-8	X	8414006	4.178002117	0.395895136	0.663180159	0.596964686	0.550530958	0.696780077	ced-8	X	8414006	4.178002117	0.306636615	0.674608709	0.454539959	0.649440238	0.889297867	ced-8	X	8414006	8.160587585	0.006866271	0.13054336
III	10335172	10337522	1	WBGene00000423	Apoptosis regulator ced-9 [Source:NCBI gene (formerly Entrezgene);Acc:3565776]	protein_coding	ced-9	NCBI gene (formerly Entrezgene)	ced-9	3565776	379.5347599	-0.133505105	0.112973757	-1.181735558	0.237310645	0.442302835	ced-9	III	10335172	379.5347599	0.114598209	0.111800866	1.025020764	0.30535339	0.44571311	ced-9	III	10335172	379.5347599	0.089166775	0.112104313	0.795391119	0.426386025	0.589212811	ced-9	III	10335172	379.5347599	0.067958554	0.112317518	0.605057478	0.545140806	0.842862117	ced-9	III	10335172	488.8231375	0.064863906	0.074209016
IV	3506328	3509527	-1	WBGene00000424	Ras-related protein ced-10 [Source:NCBI gene (formerly Entrezgene);Acc:177111]	protein_coding	ced-10	NCBI gene (formerly Entrezgene)	ced-10	177111	806.7838195	0.191035627	0.139214608	1.372238373	0.169989243	0.35654401	ced-10	IV	3506328	806.7838195	0.094073435	0.139370444	0.67498842	0.499683122	0.633889125	ced-10	IV	3506328	806.7838195	-0.191692534	0.139855649	-1.370645627	0.170485452	0.308393451	ced-10	IV	3506328	806.7838195	-0.070177615	0.139760602	-0.502127306	0.615577974	0.879214279	ced-10	IV	3506328	1272.310884	0.086894892	0.069656096
III	9119556	9125162	1	WBGene00000425	Protein ced-11 [Source:NCBI gene (formerly Entrezgene);Acc:176288]	protein_coding	ced-11	NCBI gene (formerly Entrezgene)	ced-11	176288	267.2747065	0.477083764	0.25185486	1.894280554	0.058187781	0.177402756	ced-11	III	9119556	267.2747065	0.190621238	0.252642719	0.754509131	0.450543564	0.589453773	ced-11	III	9119556	267.2747065	0.225244333	0.252621192	0.891628808	0.372591924	0.536678838	ced-11	III	9119556	267.2747065	0.360703312	0.25245642	1.428774566	0.153069038	0.523672518	ced-11	III	9119556	1081.78423	-0.010587338	0.071536889
I	10222881	10227009	-1	WBGene00000426	Cell death abnormality protein 12;ELMO domain-containing protein [Source:NCBI gene (formerly Entrezgene);Acc:172890]	protein_coding	ced-12	NCBI gene (formerly Entrezgene)	ced-12	172890	377.0411171	-0.041880222	0.095989337	-0.436300773	0.662618521	0.80699742	ced-12	I	10222881	377.0411171	-0.123323886	0.096567179	-1.277078683	0.20157447	0.328627403	ced-12	I	10222881	377.0411171	-0.106240344	0.096596818	-1.099832749	0.271405	0.431365201	ced-12	I	10222881	377.0411171	-0.007015396	0.096465826	-0.07272416	0.942025623	0.984398353	ced-12	I	10222881	1208.649581	0.146328202	0.071959019
X	8299119	8299654	-1	WBGene00000427	Uncharacterized protein [Source:NCBI gene (formerly Entrezgene);Acc:191625]	protein_coding	ced-13	NCBI gene (formerly Entrezgene)	ced-13	191625	0.238736288	0	3.60132239	0	1	NA	ced-13	X	8299119	0.238736288	1.331529225	3.600089578	0.369860026	0.711486787	NA	ced-13	X	8299119	0.238736288	1.893123973	3.557110896	0.532208309	0.594581729	NA	ced-13	X	8299119	0.238736288	0	3.60132239	0	1	NA	ced-13	X	8299119	0.262725629	0.004143893	0.184981859
X	4653167	4654157	-1	WBGene00000428	Homeobox protein ceh-1 [Source:NCBI gene (formerly Entrezgene);Acc:191614]	protein_coding	ceh-1	NCBI gene (formerly Entrezgene)	ceh-1	191614	5.007082474	0.029357088	0.581988158	0.050442758	0.959769564	0.9793459	ceh-1	X	4653167	5.007082474	0.249371832	0.569233976	0.438083183	0.661325984	0.768583663	ceh-1	X	4653167	5.007082474	-0.49979862	0.618782864	-0.807712446	0.419256137	0.582359248	ceh-1	X	4653167	5.007082474	-0.290158086	0.605585109	-0.479136759	0.63184134	0.884511514	ceh-1	X	4653167	10.40066858	0.012046311	0.136675098
I	6046788	6050451	-1	WBGene00000429	Homeobox protein ceh-2 [Source:NCBI gene (formerly Entrezgene);Acc:191615]	protein_coding	ceh-2	NCBI gene (formerly Entrezgene)	ceh-2	191615	13.01243023	-0.286048027	0.429712612	-0.665672868	0.50562022	0.698304814	ceh-2	I	6046788	13.01243023	-0.347695237	0.432276142	-0.804335939	0.421202987	0.561756593	ceh-2	I	6046788	13.01243023	-0.636478844	0.443588203	-1.434841683	0.151332217	0.282327508	ceh-2	I	6046788	13.01243023	-0.327673854	0.434688725	-0.753812636	0.450961735	0.791653901	ceh-2	I	6046788	35.14460234	0.01734329	0.118301817
I	9727169	9728034	1	WBGene00000430	Homeobox protein ceh-5 [Source:NCBI gene (formerly Entrezgene);Acc:191616]	protein_coding	ceh-5	NCBI gene (formerly Entrezgene)	ceh-5	191616	2.75606904	0.066452052	0.892150781	0.074485226	0.940624296	0.970123783	ceh-5	I	9727169	2.75606904	0.415076203	0.861598394	0.481751365	0.629982583	0.744083834	ceh-5	I	9727169	2.75606904	1.372917169	0.802587553	1.710613581	0.08715247	0.186700114	ceh-5	I	9727169	2.75606904	0.639176784	0.850385371	0.751631914	0.452272445	NA	ceh-5	I	9727169	3.024986575	0.023258995	0.188782972
I	8498112	8502604	-1	WBGene00000431	Homeobox protein ceh-6 [Source:NCBI gene (formerly Entrezgene);Acc:172640]	protein_coding	ceh-6	NCBI gene (formerly Entrezgene)	ceh-6	172640	120.4223653	-0.17197093	0.168862855	-1.018405911	0.308485094	0.52128806	ceh-6	I	8498112	120.4223653	-0.075608204	0.16843591	-0.448884111	0.653515259	0.76272934	ceh-6	I	8498112	120.4223653	-0.214081125	0.169815262	-1.260670704	0.207427513	0.35573339	ceh-6	I	8498112	120.4223653	0.047671892	0.168182286	0.283453702	0.776829068	0.931536278	ceh-6	I	8498112	297.5322278	-0.027151046	0.07495032
II	8703315	8703829	-1	WBGene00000432	Homeobox protein ceh-7 [Source:NCBI gene (formerly Entrezgene);Acc:174391]	protein_coding	ceh-7	NCBI gene (formerly Entrezgene)	ceh-7	174391	0	NA	NA	NA	NA	NA	ceh-7	II	8703315	0	NA	NA	NA	NA	NA	ceh-7	II	8703315	0	NA	NA	NA	NA	NA	ceh-7	II	8703315	0	NA	NA	NA	NA	NA	ceh-7	II	8703315	0.106706891	0	0.18640004
I	8245505	8250948	-1	WBGene00000433	Homeobox domain-containing protein;Homeobox protein ceh-8 [Source:NCBI gene (formerly Entrezgene);Acc:191617]	protein_coding	ceh-8	NCBI gene (formerly Entrezgene)	ceh-8	191617	17.3785922	-0.12255019	0.335260293	-0.365537442	0.714710263	0.83981048	ceh-8	I	8245505	17.3785922	-0.051502768	0.334949672	-0.153762707	0.87779684	0.923110324	ceh-8	I	8245505	17.3785922	0.130096658	0.32995092	0.39429094	0.693366252	0.806751002	ceh-8	I	8245505	17.3785922	-0.272455638	0.34511581	-0.789461481	0.429842334	0.778357008	ceh-8	I	8245505	46.40454994	-0.013363157	0.107769581
I	565284	566588	-1	WBGene00000434	Homeobox protein ceh-9 [Source:NCBI gene (formerly Entrezgene);Acc:267057]	protein_coding	ceh-9	NCBI gene (formerly Entrezgene)	ceh-9	267057	38.38007817	0.028614849	0.301505237	0.09490664	0.924388982	0.961156838	ceh-9	I	565284	38.38007817	0.291805049	0.297484243	0.980909262	0.32663749	0.469302342	ceh-9	I	565284	38.38007817	0.488127635	0.29495887	1.654900682	0.097944646	0.204090797	ceh-9	I	565284	38.38007817	0.097271793	0.301490279	0.32263658	0.746970487	0.92148333	ceh-9	I	565284	40.14631325	0.081561429	0.150924581
III	5799047	5801115	1	WBGene00000435	Homeobox protein ceh-10 [Source:NCBI gene (formerly Entrezgene);Acc:175811]	protein_coding	ceh-10	NCBI gene (formerly Entrezgene)	ceh-10	175811	44.29778113	0.057804183	0.232266776	0.248869784	0.803461509	0.895482954	ceh-10	III	5799047	44.29778113	-0.170220061	0.236091058	-0.720993257	0.470913664	0.609604273	ceh-10	III	5799047	44.29778113	-0.108319028	0.235625867	-0.459707711	0.645726034	0.77118718	ceh-10	III	5799047	44.29778113	0.234254508	0.230623688	1.01574348	0.309751557	0.690523051	ceh-10	III	5799047	48.81583608	0.091064197	0.137797688
I	5840282	5841940	1	WBGene00000436	Homeobox domain-containing protein;Homeobox protein ceh-12 [Source:NCBI gene (formerly Entrezgene);Acc:172255]	protein_coding	ceh-12	NCBI gene (formerly Entrezgene)	ceh-12	172255	1.046332072	-0.803892155	1.855305869	-0.433293598	0.664801489	NA	ceh-12	I	5840282	1.046332072	-0.769051362	1.850416854	-0.415609791	0.677695561	NA	ceh-12	I	5840282	1.046332072	-2.357566946	1.924144239	-1.22525479	0.220479237	NA	ceh-12	I	5840282	1.046332072	1.098573032	1.735648191	0.632946837	0.526768361	NA	ceh-12	I	5840282	0.624795449	0.002985712	0.18073832
III	7555660	7558041	1	WBGene00000437	Homeobox protein ceh-13 [Source:NCBI gene (formerly Entrezgene);Acc:176069]	protein_coding	ceh-13	NCBI gene (formerly Entrezgene)	ceh-13	176069	296.8903502	0.016377937	0.126497573	0.129472344	0.896983907	0.947129043	ceh-13	III	7555660	296.8903502	-0.296639209	0.12820903	-2.313715416	0.020683338	0.054514197	ceh-13	III	7555660	296.8903502	-0.130849723	0.127379573	-1.027242593	0.304306246	0.465878581	ceh-13	III	7555660	296.8903502	-0.168465519	0.127986988	-1.31627067	0.188083211	0.566913521	ceh-13	III	7555660	739.2138488	-0.006277209	0.062360464
X	7527769	7532732	-1	WBGene00000438	Homeobox protein ceh-14 [Source:NCBI gene (formerly Entrezgene);Acc:181012]	protein_coding	ceh-14	NCBI gene (formerly Entrezgene)	ceh-14	181012	74.59091868	-0.05109238	0.204548515	-0.24978123	0.802756536	0.89538333	ceh-14	X	7527769	74.59091868	0.421302859	0.199455572	2.112264171	0.034663797	0.082439575	ceh-14	X	7527769	74.59091868	0.292444384	0.201179578	1.453648459	0.146043794	0.275168964	ceh-14	X	7527769	74.59091868	-0.038162279	0.20573828	-0.185489443	0.85284516	0.960648865	ceh-14	X	7527769	132.3004835	0.011329576	0.098594943
III	8622735	8626314	1	WBGene00000439	Homeobox protein engrailed-like ceh-16 [Source:NCBI gene (formerly Entrezgene);Acc:191618]	protein_coding	ceh-16	NCBI gene (formerly Entrezgene)	ceh-16	191618	60.68387091	0.025634009	0.236454135	0.108410069	0.913670414	0.955684926	ceh-16	III	8622735	60.68387091	-0.247698548	0.239768367	-1.033074341	0.30156911	0.441963329	ceh-16	III	8622735	60.68387091	-0.543538019	0.242965267	-2.237101729	0.025279692	0.06910649	ceh-16	III	8622735	60.68387091	-0.060825946	0.238381912	-0.255161752	0.798598171	0.940981363	ceh-16	III	8622735	121.2243302	-0.025229981	0.094123412
I	4568765	4570027	-1	WBGene00000440	Homeobox domain-containing protein [Source:NCBI gene (formerly Entrezgene);Acc:172059]	protein_coding	ceh-17	NCBI gene (formerly Entrezgene)	ceh-17	172059	42.50522717	-0.622345887	0.22567137	-2.75775296	0.005820016	0.034199525	ceh-17	I	4568765	42.50522717	-0.759401757	0.230584112	-3.293382832	0.000989896	0.004172788	ceh-17	I	4568765	42.50522717	-0.579080557	0.226613494	-2.555366614	0.010607601	0.033712261	ceh-17	I	4568765	42.50522717	-0.280564755	0.222696032	-1.259855205	0.207721601	0.589784008	ceh-17	I	4568765	50.72480345	0.043215411	0.122030518
X	3843367	3857797	-1	WBGene00000441	Homeobox protein ceh-18;uncharacterized protein [Source:NCBI gene (formerly Entrezgene);Acc:180671]	protein_coding	ceh-18	NCBI gene (formerly Entrezgene)	ceh-18	180671	1157.295699	0.170023854	0.149900435	1.134245233	0.256691695	0.465135906	ceh-18	X	3843367	1157.295699	0.101570117	0.149977346	0.677236395	0.498255979	0.632601399	ceh-18	X	3843367	1157.295699	-0.356933898	0.15053011	-2.371179413	0.017731422	0.051706381	ceh-18	X	3843367	1157.295699	0.006736923	0.150163405	0.044863949	0.964215753	0.990129291	ceh-18	X	3843367	1868.232864	0.015500391	0.045570386
IV	7953500	7955949	-1	WBGene00000442	Homeobox protein ceh-19 [Source:NCBI gene (formerly Entrezgene);Acc:177590]	protein_coding	ceh-19	NCBI gene (formerly Entrezgene)	ceh-19	177590	19.15969432	0.260183908	0.290654125	0.895166747	0.370697958	0.581076786	ceh-19	IV	7953500	19.15969432	0.105102821	0.296375184	0.354627601	0.722868596	0.816837417	ceh-19	IV	7953500	19.15969432	-0.033698042	0.302303187	-0.111471013	0.911242851	0.950294272	ceh-19	IV	7953500	19.15969432	-0.14767253	0.308977387	-0.477939602	0.632693194	0.885200144	ceh-19	IV	7953500	41.91341366	-0.042113046	0.121649316
III	6979884	6981785	1	WBGene00000443	Homeobox protein ceh-20 [Source:NCBI gene (formerly Entrezgene);Acc:3565545]	protein_coding	ceh-20	NCBI gene (formerly Entrezgene)	ceh-20	3565545	1337.263195	-0.148350002	0.05006202	-2.9633243	0.003043357	0.020681981	ceh-20	III	6979884	1337.263195	-0.141033218	0.05007373	-2.816511123	0.004854836	0.016241504	ceh-20	III	6979884	1337.263195	-0.045806448	0.049900266	-0.917959998	0.358639809	0.522721454	ceh-20	III	6979884	1337.263195	-0.069629917	0.0501175	-1.389333413	0.164731388	0.540383361	ceh-20	III	6979884	2581.73838	-0.015354107	0.044225312
X	1848779	1852736	-1	WBGene00000444	Homeobox protein ceh-21 [Source:NCBI gene (formerly Entrezgene);Acc:180504]	protein_coding	ceh-21	NCBI gene (formerly Entrezgene)	ceh-21	180504	119.4434166	-0.043419728	0.134353372	-0.323175575	0.746562278	0.8606535	ceh-21	X	1848779	119.4434166	0.016446158	0.133860829	0.122860128	0.90221786	0.93864317	ceh-21	X	1848779	119.4434166	0.125228581	0.133130874	0.940642674	0.346888006	0.510737567	ceh-21	X	1848779	119.4434166	-0.163600992	0.136950426	-1.19460009	0.232243314	0.614406493	ceh-21	X	1848779	315.4550699	0.056631373	0.078964231
V	10671918	10675769	1	WBGene00000445	Homeobox domain-containing protein;Homeobox protein ceh-22 [Source:NCBI gene (formerly Entrezgene);Acc:179485]	protein_coding	ceh-22	NCBI gene (formerly Entrezgene)	ceh-22	179485	118.7886126	0.009497462	0.162272793	0.058527753	0.953328257	0.976811848	ceh-22	V	10671918	118.7886126	0.189813759	0.160976721	1.179137943	0.238343252	0.371379624	ceh-22	V	10671918	118.7886126	0.258086555	0.160354693	1.609473042	0.107512945	0.218742217	ceh-22	V	10671918	118.7886126	-0.119414153	0.165257751	-0.722593359	0.46992975	0.804422935	ceh-22	V	10671918	252.2331341	-0.039594493	0.078141092
III	7839592	7841491	1	WBGene00000446	Homeobox protein ceh-23 [Source:NCBI gene (formerly Entrezgene);Acc:176096]	protein_coding	ceh-23	NCBI gene (formerly Entrezgene)	ceh-23	176096	114.9185654	-0.11766294	0.234448844	-0.501870421	0.615758673	0.777526938	ceh-23	III	7839592	114.9185654	-0.006631515	0.234279806	-0.02830596	0.977418127	0.986846225	ceh-23	III	7839592	114.9185654	-0.007289761	0.234299733	-0.031112971	0.975179445	0.985191517	ceh-23	III	7839592	114.9185654	0.236382163	0.233280466	1.013296001	0.310918797	0.691692442	ceh-23	III	7839592	378.4116628	-0.053209759	0.097026091
V	13813231	13815350	1	WBGene00000447	Homeobox protein ceh-24 [Source:NCBI gene (formerly Entrezgene);Acc:179877]	protein_coding	ceh-24	NCBI gene (formerly Entrezgene)	ceh-24	179877	68.96415834	0.154307583	0.180100795	0.856784575	0.391563952	0.602123743	ceh-24	V	13813231	68.96415834	0.249013383	0.17891872	1.391768193	0.163992605	0.28065961	ceh-24	V	13813231	68.96415834	0.299058062	0.178795764	1.672623867	0.094401365	0.198496728	ceh-24	V	13813231	68.96415834	-0.091955401	0.185095898	-0.496798697	0.619331014	0.880830927	ceh-24	V	13813231	107.0225258	-0.027099854	0.104757876
III	8067289	8071463	1	WBGene00000448	Homeobox 1 [Source:NCBI gene (formerly Entrezgene);Acc:176137]	protein_coding	pros-1	NCBI gene (formerly Entrezgene)	pros-1	176137	298.1389084	0.077157973	0.131384526	0.587268342	0.557023499	0.735348487	pros-1	III	8067289	298.1389084	-0.06606879	0.132116032	-0.500081549	0.617017658	0.733294285	pros-1	III	8067289	298.1389084	-0.316007362	0.133401214	-2.368849226	0.017843526	0.051985768	pros-1	III	8067289	298.1389084	-0.170704048	0.13306582	-1.282854213	0.199543157	0.581108018	pros-1	III	8067289	983.3552089	-0.051343694	0.066918706
V	11661549	11665102	-1	WBGene00000449	Homeobox domain-containing protein [Source:NCBI gene (formerly Entrezgene);Acc:185853]	protein_coding	ceh-27	NCBI gene (formerly Entrezgene)	ceh-27	185853	183.8273195	-0.121571417	0.141590944	-0.85861012	0.390555653	0.601179637	ceh-27	V	11661549	183.8273195	0.134178204	0.14007748	0.957885615	0.338120441	0.480905854	ceh-27	V	11661549	183.8273195	-0.143423281	0.142084378	-1.009423299	0.312771669	0.4749176	ceh-27	V	11661549	183.8273195	-0.102424335	0.142250498	-0.720027955	0.471507784	0.804491214	ceh-27	V	11661549	326.0233738	-0.013119555	0.077489104
X	13074673	13076092	1	WBGene00000450	Homeobox domain-containing protein [Source:NCBI gene (formerly Entrezgene);Acc:191619]	protein_coding	ceh-28	NCBI gene (formerly Entrezgene)	ceh-28	191619	1.134805805	-2.140727152	1.73857147	-1.231313862	0.218205499	NA	ceh-28	X	13074673	1.134805805	1.736443906	1.475146165	1.177133458	0.239142243	0.372442678	ceh-28	X	13074673	1.134805805	0.677964661	1.54692214	0.438266829	0.661192869	0.784373602	ceh-28	X	13074673	1.134805805	0.390390006	1.581448632	0.246855951	0.805019707	NA	ceh-28	X	13074673	1.692804928	0.010923816	0.173224739
X	3063574	3065551	1	WBGene00000451	Homeobox protein ceh-30 [Source:NCBI gene (formerly Entrezgene);Acc:191620]	protein_coding	ceh-30	NCBI gene (formerly Entrezgene)	ceh-30	191620	29.43526406	-0.289191999	0.252084538	-1.147202446	0.251297961	0.459212244	ceh-30	X	3063574	29.43526406	-0.34709113	0.253503245	-1.369178251	0.170943563	0.289460803	ceh-30	X	3063574	29.43526406	-0.42836398	0.256704013	-1.668707765	0.09517531	0.199860632	ceh-30	X	3063574	29.43526406	-0.019175135	0.248690297	-0.077104475	0.938540433	0.984035089	ceh-30	X	3063574	59.61343729	0.017398349	0.1061647
X	3068648	3070422	-1	WBGene00000452	Homeobox protein ceh-31 [Source:NCBI gene (formerly Entrezgene);Acc:191621]	protein_coding	ceh-31	NCBI gene (formerly Entrezgene)	ceh-31	191621	74.76479572	0.119850563	0.194430275	0.616419247	0.537617854	0.721113902	ceh-31	X	3068648	74.76479572	0.116492782	0.195187166	0.596826032	0.550623536	0.677282235	ceh-31	X	3068648	74.76479572	0.114634653	0.195213526	0.587226999	0.557051262	0.702413018	ceh-31	X	3068648	74.76479572	0.282927148	0.194325376	1.455945455	0.145407699	0.512121938	ceh-31	X	3068648	176.6150665	-0.031420053	0.087263718
V	11701764	11705400	-1	WBGene00000453	Homeobox protein ceh-32 [Source:NCBI gene (formerly Entrezgene);Acc:179603]	protein_coding	ceh-32	NCBI gene (formerly Entrezgene)	ceh-32	179603	821.9514038	0.296824208	0.130892236	2.26769911	0.023347552	0.094513546	ceh-32	V	11701764	821.9514038	0.326939795	0.130910422	2.497431369	0.012509668	0.036103078	ceh-32	V	11701764	821.9514038	0.089621966	0.131323166	0.682453591	0.494952178	0.649861174	ceh-32	V	11701764	821.9514038	0.090506996	0.131451933	0.688517804	0.491126762	0.813766598	ceh-32	V	11701764	1748.945948	-0.021762729	0.068326794
V	5323194	5324666	-1	WBGene00000454	Homeobox protein ceh-33 [Source:NCBI gene (formerly Entrezgene);Acc:191622]	protein_coding	ceh-33	NCBI gene (formerly Entrezgene)	ceh-33	191622	36.98324782	0.115372862	0.25431134	0.453667783	0.650067958	0.798863597	ceh-33	V	5323194	36.98324782	0.674627039	0.243988372	2.764996684	0.005692337	0.018500097	ceh-33	V	5323194	36.98324782	0.768258241	0.242809874	3.164032125	0.001555996	0.006482031	ceh-33	V	5323194	36.98324782	0.62244129	0.246542852	2.524677902	0.011580437	0.127238845	ceh-33	V	5323194	48.43276842	0.016516498	0.109135267
V	5315496	5319577	-1	WBGene00000455	Homeobox protein ceh-34 [Source:NCBI gene (formerly Entrezgene);Acc:178919]	protein_coding	ceh-34	NCBI gene (formerly Entrezgene)	ceh-34	178919	213.7521544	0.116169545	0.103696126	1.120288193	0.262590972	0.472465686	ceh-34	V	5315496	213.7521544	0.419856498	0.101464122	4.137979888	3.50E-05	0.000219085	ceh-34	V	5315496	213.7521544	0.578439284	0.100528061	5.754008183	8.72E-09	1.06E-07	ceh-34	V	5315496	213.7521544	0.304935924	0.103065123	2.958672309	0.003089675	0.050253365	ceh-34	V	5315496	451.6049214	0.035165151	0.068237631
X	14183221	14186566	-1	WBGene00000457	Homeobox protein ceh-36 [Source:NCBI gene (formerly Entrezgene);Acc:181529]	protein_coding	ceh-36	NCBI gene (formerly Entrezgene)	ceh-36	181529	59.0665865	0.389722389	0.24451423	1.593863839	0.110966535	0.272141844	ceh-36	X	14183221	59.0665865	0.644129384	0.241425174	2.668029079	0.007629765	0.023760716	ceh-36	X	14183221	59.0665865	0.708388397	0.241191299	2.937039598	0.003313618	0.012504263	ceh-36	X	14183221	59.0665865	0.066163474	0.249728787	0.264941317	0.791054669	0.936683003	ceh-36	X	14183221	77.89200705	0.037050819	0.102346796
X	14197372	14208000	-1	WBGene00000458	Homeobox domain-containing protein;Homeobox protein ceh-37 [Source:NCBI gene (formerly Entrezgene);Acc:181530]	protein_coding	ceh-37	NCBI gene (formerly Entrezgene)	ceh-37	181530	336.8103794	0.070993375	0.094801962	0.748859772	0.453941729	0.65560998	ceh-37	X	14197372	336.8103794	0.201454211	0.093888973	2.145664227	0.031899777	0.077166112	ceh-37	X	14197372	336.8103794	0.344231165	0.09336563	3.686915264	0.000226989	0.001206096	ceh-37	X	14197372	336.8103794	0.109109538	0.094987134	1.148677022	0.250689184	0.6308552	ceh-37	X	14197372	840.5968491	-0.000173576	0.059711313
II	6951526	6955409	1	WBGene00000459	Homeobox protein ceh-38;One cut domain family member [Source:NCBI gene (formerly Entrezgene);Acc:174136]	protein_coding	ceh-38	NCBI gene (formerly Entrezgene)	ceh-38	174136	518.3790521	0.44418197	0.217103295	2.04594762	0.040761524	0.139220079	ceh-38	II	6951526	518.3790521	0.420174234	0.217204775	1.934461309	0.053056435	0.115852593	ceh-38	II	6951526	518.3790521	0.154077643	0.217647281	0.707923584	0.478992713	0.635800347	ceh-38	II	6951526	518.3790521	0.246953515	0.217606305	1.134863786	0.256432396	0.635661541	ceh-38	II	6951526	2485.350799	0.006694925	0.050112121
X	1853874	1856172	-1	WBGene00000460	Homeobox protein ceh-39 [Source:NCBI gene (formerly Entrezgene);Acc:180505]	protein_coding	ceh-39	NCBI gene (formerly Entrezgene)	ceh-39	180505	74.12785228	-0.292402799	0.207089312	-1.411964705	0.157960354	0.34047699	ceh-39	X	1853874	74.12785228	-0.519092789	0.209721758	-2.475149899	0.013318026	0.038002834	ceh-39	X	1853874	74.12785228	-0.478116945	0.209621082	-2.280862886	0.022556562	0.062935056	ceh-39	X	1853874	74.12785228	-0.219631259	0.206996833	-1.061036808	0.288673174	0.669348743	ceh-39	X	1853874	180.4454563	0.100545047	0.101142312
X	12318126	12320777	-1	WBGene00000461	Homeobox protein ceh-40 [Source:NCBI gene (formerly Entrezgene);Acc:191624]	protein_coding	ceh-40	NCBI gene (formerly Entrezgene)	ceh-40	191624	14.78845857	-0.373899888	0.33938577	-1.101695831	0.27059393	0.48166305	ceh-40	X	12318126	14.78845857	-0.40350122	0.342065365	-1.179602678	0.238158277	0.37127274	ceh-40	X	12318126	14.78845857	-0.69464656	0.354615485	-1.95887261	0.050127707	0.120252683	ceh-40	X	12318126	14.78845857	-0.217944855	0.338577136	-0.64370813	0.519764717	0.830092625	ceh-40	X	12318126	26.52273468	0.004256144	0.117565182
X	1846608	1848675	-1	WBGene00000462	Homeobox domain-containing protein [Source:NCBI gene (formerly Entrezgene);Acc:180503]	protein_coding	ceh-41	NCBI gene (formerly Entrezgene)	ceh-41	180503	202.3895744	-0.119706881	0.153995674	-0.777339245	0.436958647	0.641725792	ceh-41	X	1846608	202.3895744	-0.432484759	0.156022028	-2.771946788	0.005572214	0.018183796	ceh-41	X	1846608	202.3895744	-0.214605068	0.154782151	-1.38649752	0.165595037	0.302254999	ceh-41	X	1846608	202.3895744	-0.326952748	0.155875056	-2.097530906	0.035946604	0.257370551	ceh-41	X	1846608	440.7269468	0.008279213	0.06801898
III	4446638	4449943	-1	WBGene00000463	Homeobox domain-containing protein;Homeobox protein ceh-43 [Source:NCBI gene (formerly Entrezgene);Acc:175581]	protein_coding	ceh-43	NCBI gene (formerly Entrezgene)	ceh-43	175581	212.4975098	-0.192324534	0.103199377	-1.863621083	0.062374935	0.185847817	ceh-43	III	4446638	212.4975098	-0.485430478	0.105897471	-4.583966693	4.56E-06	3.45E-05	ceh-43	III	4446638	212.4975098	-0.416761872	0.105437967	-3.95267365	7.73E-05	0.000458764	ceh-43	III	4446638	212.4975098	-0.129083947	0.103559943	-1.246465992	0.212593367	0.595319197	ceh-43	III	4446638	398.9764764	-0.011904911	0.07190448
III	2530613	2546420	1	WBGene00000464	Homeobox protein cut-like ceh-44;Protein CASP [Source:NCBI gene (formerly Entrezgene);Acc:175372]	protein_coding	ceh-44	NCBI gene (formerly Entrezgene)	ceh-44	175372	981.8302473	-0.06641698	0.085895635	-0.773228819	0.439386974	0.643246891	ceh-44	III	2530613	981.8302473	0.087363762	0.085616816	1.020404237	0.307536785	0.448033543	ceh-44	III	2530613	981.8302473	0.053727433	0.086036999	0.624468934	0.532319666	0.681549127	ceh-44	III	2530613	981.8302473	0.048174656	0.08616037	0.559127771	0.576074523	0.860363798	ceh-44	III	2530613	1825.986205	0.002742758	0.048276497
III	4489359	4491392	1	WBGene00000465	Chondroitin proteoglycan 1 [Source:NCBI gene (formerly Entrezgene);Acc:175586]	protein_coding	cpg-1	NCBI gene (formerly Entrezgene)	cpg-1	175586	74.68577739	0.494390736	0.264214379	1.871172714	0.061321146	0.183591493	cpg-1	III	4489359	74.68577739	0.908256909	0.261002931	3.479872456	0.000501653	0.002301369	cpg-1	III	4489359	74.68577739	0.691571987	0.263180163	2.627751196	0.008595136	0.028233321	cpg-1	III	4489359	74.68577739	0.501175805	0.264989342	1.891305518	0.058583572	0.330150469	cpg-1	III	4489359	121.3156033	-0.041439947	0.112622307
I	9665251	9668650	1	WBGene00000466	mRNA guanylyltransferase [Source:NCBI gene (formerly Entrezgene);Acc:172814]	protein_coding	cel-1	NCBI gene (formerly Entrezgene)	cel-1	172814	438.9511217	0.192353514	0.151150302	1.272597614	0.203160866	0.399045534	cel-1	I	9665251	438.9511217	0.424564647	0.15069033	2.817464454	0.004840447	0.016206963	cel-1	I	9665251	438.9511217	0.304546245	0.15103129	2.016444698	0.043753496	0.107985766	cel-1	I	9665251	438.9511217	0.205460605	0.151501053	1.356166186	0.175046298	0.553546454	cel-1	I	9665251	1057.316275	0.107536667	0.065497895
I	8324286	8328859	1	WBGene00000467	Transcription factor cep-1 [Source:NCBI gene (formerly Entrezgene);Acc:172616]	protein_coding	cep-1	NCBI gene (formerly Entrezgene)	cep-1	172616	102.2250226	-0.308222239	0.143267071	-2.15138229	0.031446038	0.115546632	cep-1	I	8324286	102.2250226	-0.469626818	0.144470402	-3.250678412	0.0011513	0.00477369	cep-1	I	8324286	102.2250226	-0.141401417	0.142911437	-0.989433881	0.322450905	0.48408606	cep-1	I	8324286	102.2250226	-0.048620154	0.142190545	-0.341936616	0.732398593	0.916174754	cep-1	I	8324286	217.7777664	0.0756044	0.081328005
I	8633897	8636169	1	WBGene00000468	CEll death Specification [Source:NCBI gene (formerly Entrezgene);Acc:185718]	protein_coding	ces-1	NCBI gene (formerly Entrezgene)	ces-1	185718	3.909395563	-0.622742701	0.742614829	-0.83858102	0.401704465	0.611287608	ces-1	I	8633897	3.909395563	0.1463211	0.69092469	0.211775758	0.832281982	0.891193037	ces-1	I	8633897	3.909395563	-0.193412223	0.713541707	-0.271059451	0.786345308	0.872192059	ces-1	I	8633897	3.909395563	0.397526674	0.682072135	0.582822041	0.560013106	0.85127841	ces-1	I	8633897	5.438103621	-0.01034477	0.155029136
I	14961497	14965361	1	WBGene00000469	Cell death specification protein 2 [Source:NCBI gene (formerly Entrezgene);Acc:173365]	protein_coding	ces-2	NCBI gene (formerly Entrezgene)	ces-2	173365	6.660570644	-0.37451545	0.618949643	-0.605082262	0.54512434	0.726963367	ces-2	I	14961497	6.660570644	-0.138761456	0.60903238	-0.227839209	0.819771244	0.883167034	ces-2	I	14961497	6.660570644	-0.066236702	0.60653918	-0.109204326	0.913040429	0.951391945	ces-2	I	14961497	6.660570644	-0.206679067	0.615999624	-0.335518171	0.73723424	0.919110688	ces-2	I	14961497	13.48045845	0.035231231	0.141298394
II	11039348	11041206	-1	WBGene00000472	CSD_1 domain-containing protein [Source:NCBI gene (formerly Entrezgene);Acc:174690]	protein_coding	cey-1	NCBI gene (formerly Entrezgene)	cey-1	174690	12228.86551	-0.045721108	0.083878818	-0.545085264	0.585694877	0.75653958	cey-1	II	11039348	12228.86551	-0.084249025	0.083880173	-1.004397373	0.315187116	0.456634849	cey-1	II	11039348	12228.86551	0.006279819	0.083869692	0.07487591	0.940313444	0.966684425	cey-1	II	11039348	12228.86551	0.024514726	0.083872638	0.29228515	0.770068612	0.929134578	cey-1	II	11039348	14541.95058	0.022787318	0.046174611
I	5619569	5620669	1	WBGene00000473	CSD_1 domain-containing protein [Source:NCBI gene (formerly Entrezgene);Acc:172219]	protein_coding	cey-2	NCBI gene (formerly Entrezgene)	cey-2	172219	187.6414342	-0.51622968	0.165772818	-3.11407918	0.0018452	0.013876951	cey-2	I	5619569	187.6414342	-0.670048845	0.166813101	-4.01676391	5.90E-05	0.000346394	cey-2	I	5619569	187.6414342	-0.088901119	0.163356839	-0.544214242	0.586294052	0.726536391	cey-2	I	5619569	187.6414342	0.053156167	0.162766022	0.326580241	0.74398539	0.920949259	cey-2	I	5619569	307.0665263	0.083811033	0.08349903
I	5571796	5572949	-1	WBGene00000474	CSD_1 domain-containing protein [Source:NCBI gene (formerly Entrezgene);Acc:172211]	protein_coding	cey-3	NCBI gene (formerly Entrezgene)	cey-3	172211	122.4157227	-0.49027123	0.190345217	-2.575695034	0.010003884	0.051361268	cey-3	I	5571796	122.4157227	-0.821265856	0.192966557	-4.256000982	2.08E-05	0.000137176	cey-3	I	5571796	122.4157227	-0.38612874	0.189662806	-2.035869593	0.041763452	0.104116074	cey-3	I	5571796	122.4157227	-0.132797542	0.188005534	-0.706349112	0.479971059	0.809150083	cey-3	I	5571796	149.1881295	0.143888546	0.114724061
III	10866946	10868703	-1	WBGene00000475	CSP domain-containing protein [Source:NCBI gene (formerly Entrezgene);Acc:176516]	protein_coding	cey-4	NCBI gene (formerly Entrezgene)	cey-4	176516	8426.139139	-0.33739646	0.132279418	-2.550634593	0.0107527	0.054176923	cey-4	III	10866946	8426.139139	-0.381858076	0.132287096	-2.886585979	0.003894463	0.013542748	cey-4	III	10866946	8426.139139	-0.28959534	0.132277151	-2.189307362	0.028574508	0.07662945	cey-4	III	10866946	8426.139139	-0.159891383	0.132261651	-1.208902065	0.226700473	0.60961347	cey-4	III	10866946	12780.46786	0.071280607	0.056890699
I	9993906	9999928	-1	WBGene00000476	AT-rich interactive domain-containing protein cfi-1 [Source:NCBI gene (formerly Entrezgene);Acc:188793]	protein_coding	cfi-1	NCBI gene (formerly Entrezgene)	cfi-1	188793	156.8134572	0.577124276	0.321749118	1.793708957	0.072859635	0.206924717	cfi-1	I	9993906	156.8134572	0.219543955	0.323003903	0.679694433	0.496697962	0.631648992	cfi-1	I	9993906	156.8134572	-0.306716556	0.325162327	-0.943272115	0.345541735	0.509214359	cfi-1	I	9993906	156.8134572	0.209525656	0.323364523	0.647954989	0.517014063	0.829643387	cfi-1	I	9993906	607.5510318	0.021222508	0.065421893
V	5538800	5545789	1	WBGene00000477	Cystic Fibrosis Transmembrane conductance regulator homolog [Source:NCBI gene (formerly Entrezgene);Acc:178939]	protein_coding	cft-1	NCBI gene (formerly Entrezgene)	cft-1	178939	152.0827784	0.219618939	0.193151276	1.137030741	0.255525435	0.463724597	cft-1	V	5538800	152.0827784	0.270145558	0.19312014	1.398847153	0.161858823	0.277823102	cft-1	V	5538800	152.0827784	-0.227524048	0.196296271	-1.159084923	0.246421571	0.402500259	cft-1	V	5538800	152.0827784	-0.045382194	0.19564018	-0.231967654	0.816563137	0.948350435	cft-1	V	5538800	503.8015514	-0.016286425	0.072323703
V	3441504	3444877	-1	WBGene00000478	Frizzled-2 [Source:NCBI gene (formerly Entrezgene);Acc:178768]	protein_coding	cfz-2	NCBI gene (formerly Entrezgene)	cfz-2	178768	300.8909439	0.208978955	0.133679268	1.563286195	0.117985294	0.283027091	cfz-2	V	3441504	300.8909439	0.37465203	0.132970129	2.817565371	0.004838926	0.016205273	cfz-2	V	3441504	300.8909439	0.230788654	0.133691597	1.726276437	0.084297692	0.181754814	cfz-2	V	3441504	300.8909439	0.032864606	0.13482133	0.24376414	0.807413495	0.945001954	cfz-2	V	3441504	545.5430048	-0.001795009	0.074941382
III	7495320	7497832	-1	WBGene00000479	ATP-dependent RNA helicase cgh-1 [Source:NCBI gene (formerly Entrezgene);Acc:176061]	protein_coding	cgh-1	NCBI gene (formerly Entrezgene)	cgh-1	176061	1160.523666	-0.335359575	0.091773923	-3.654192452	0.000257993	0.002750775	cgh-1	III	7495320	1160.523666	-0.786751132	0.092608264	-8.495474379	1.97E-17	6.58E-16	cgh-1	III	7495320	1160.523666	-0.992226776	0.09313159	-10.65403027	1.67E-26	1.03E-24	cgh-1	III	7495320	1160.523666	-0.369362207	0.091992096	-4.015151573	5.94E-05	0.002142684	cgh-1	III	7495320	2840.094484	0.11516357	0.083343773
V	118202	122789	-1	WBGene00000480	GTP-binding protein cgp-1;GTP_EFTU_D3 domain-containing protein [Source:NCBI gene (formerly Entrezgene);Acc:178540]	protein_coding	cgp-1	NCBI gene (formerly Entrezgene)	cgp-1	178540	1593.422313	0.122983187	0.161477554	0.761611653	0.446291818	0.648979568	cgp-1	V	118202	1593.422313	0.437564625	0.161320432	2.712394332	0.006679908	0.021187354	cgp-1	V	118202	1593.422313	0.473793533	0.161390076	2.935704256	0.003327914	0.012546339	cgp-1	V	118202	1593.422313	0.011837212	0.161710179	0.073200164	0.941646836	0.984303863	cgp-1	V	118202	2306.360504	0.019819967	0.0450239
IV	3613931	3624697	-1	WBGene00000481	Choline O-acetyltransferase [Source:NCBI gene (formerly Entrezgene);Acc:24105307]	protein_coding	cha-1	NCBI gene (formerly Entrezgene)	cha-1	24105307	463.9162885	0.097095176	0.117171628	0.828657729	0.407298112	0.615310185	cha-1	IV	3613931	463.9162885	0.427778583	0.116089403	3.684906395	0.000228787	0.001158165	cha-1	IV	3613931	463.9162885	0.497652369	0.116015316	4.28954025	1.79E-05	0.000121477	cha-1	IV	3613931	463.9162885	0.140907828	0.117277042	1.201495407	0.229559087	0.612511364	cha-1	IV	3613931	353.8695268	-0.018398894	0.084714858
X	12846439	12852601	-1	WBGene00000482	Chromodomain-helicase-DNA-binding [Source:NCBI gene (formerly Entrezgene);Acc:181421]	protein_coding	chd-3	NCBI gene (formerly Entrezgene)	chd-3	181421	1880.101012	-0.212761988	0.135946266	-1.565044731	0.117572421	0.282426636	chd-3	X	12846439	1880.101012	-0.420601019	0.136105617	-3.090254684	0.001999849	0.007636963	chd-3	X	12846439	1880.101012	-0.728098368	0.136405512	-5.337748867	9.41E-08	9.73E-07	chd-3	X	12846439	1880.101012	-0.041993901	0.135903899	-0.308997032	0.757323784	0.925472309	chd-3	X	12846439	4649.228968	0.037891282	0.04213139
I	6517529	6520918	-1	WBGene00000483	Transcription factor che-1 [Source:NCBI gene (formerly Entrezgene);Acc:183847]	protein_coding	che-1	NCBI gene (formerly Entrezgene)	che-1	183847	3.806285123	-0.655187138	0.67851627	-0.965617431	0.33423565	0.546896449	che-1	I	6517529	3.806285123	-0.515633542	0.681018877	-0.757150145	0.448959915	0.587908871	che-1	I	6517529	3.806285123	-0.113415715	0.644845825	-0.175880358	0.860387937	0.92019905	che-1	I	6517529	3.806285123	-0.894594027	0.707807428	-1.263894657	0.20626784	0.587949107	che-1	I	6517529	6.344782703	-0.006570282	0.148202045
X	481450	486504	1	WBGene00000484	Uncharacterized protein [Source:NCBI gene (formerly Entrezgene);Acc:180401]	protein_coding	che-2	NCBI gene (formerly Entrezgene)	che-2	180401	65.48397453	0.398720946	0.187925331	2.121698786	0.033863041	0.122088573	che-2	X	481450	65.48397453	0.534543614	0.186742608	2.862461979	0.004203637	0.014419831	che-2	X	481450	65.48397453	0.571769413	0.186732028	3.061978273	0.002198794	0.00876167	che-2	X	481450	65.48397453	0.254798238	0.191942203	1.327473764	0.184352013	0.562484477	che-2	X	481450	137.3869266	-0.02641748	0.094694791
I	8062007	8081671	-1	WBGene00000485	Cytoplasmic dynein 2 heavy chain 1 [Source:NCBI gene (formerly Entrezgene);Acc:172593]	protein_coding	che-3	NCBI gene (formerly Entrezgene)	che-3	172593	143.804747	0.182687771	0.163653897	1.11630566	0.26429132	0.474118889	che-3	I	8062007	143.804747	0.034304045	0.164999127	0.207904406	0.835303609	0.893084514	che-3	I	8062007	143.804747	-0.263313472	0.167479375	-1.572214316	0.115900856	0.231554499	che-3	I	8062007	143.804747	0.073457216	0.165483497	0.443894508	0.657118855	0.892362017	che-3	I	8062007	608.7638594	0.016593254	0.069573413
IV	2104056	2111408	-1	WBGene00000487	Cyclic nucleotide-binding domain-containing protein [Source:NCBI gene (formerly Entrezgene);Acc:182823]	protein_coding	che-6	NCBI gene (formerly Entrezgene)	che-6	182823	9.358000071	0.319451811	0.437472716	0.730221107	0.465255043	0.664560304	che-6	IV	2104056	9.358000071	0.76409851	0.423480973	1.804327839	0.071179928	0.145768524	che-6	IV	2104056	9.358000071	0.438435906	0.43571572	1.006243031	0.314298677	0.476267701	che-6	IV	2104056	9.358000071	-0.225628132	0.472536466	-0.477483006	0.633018219	0.885200144	che-6	IV	2104056	38.52325329	-0.058390318	0.132842045
V	7961210	7969207	-1	WBGene00000488	Innexin [Source:NCBI gene (formerly Entrezgene);Acc:184979]	protein_coding	che-7	NCBI gene (formerly Entrezgene)	che-7	184979	122.7303257	0.239276444	0.152699495	1.566976	0.117120302	0.281636477	che-7	V	7961210	122.7303257	0.189791338	0.15340748	1.237171343	0.216023478	0.346344952	che-7	V	7961210	122.7303257	-0.00559872	0.155394482	-0.036029078	0.971259173	0.983190237	che-7	V	7961210	122.7303257	-0.210821754	0.158377037	-1.331138392	0.183143478	0.561336512	che-7	V	7961210	388.4439274	0.017621554	0.067055595
V	12144244	12150707	-1	WBGene00000490	Uncharacterized protein [Source:NCBI gene (formerly Entrezgene);Acc:179666]	protein_coding	che-11	NCBI gene (formerly Entrezgene)	che-11	179666	86.91592946	0.43772625	0.200696453	2.181036309	0.029180731	0.110130171	che-11	V	12144244	86.91592946	0.390044425	0.201409424	1.936574849	0.052797335	0.115365793	che-11	V	12144244	86.91592946	0.051497885	0.204944495	0.251277231	0.801599778	0.88138954	che-11	V	12144244	86.91592946	0.084550945	0.205516791	0.411406509	0.680774482	0.901968358	che-11	V	12144244	259.8604328	0.035274892	0.074847921
V	10299472	10307383	-1	WBGene00000491	Crescerin-like protein che-12 [Source:NCBI gene (formerly Entrezgene);Acc:179433]	protein_coding	che-12	NCBI gene (formerly Entrezgene)	che-12	179433	213.6442657	0.193665598	0.113522605	1.705965059	0.088014585	0.233183862	che-12	V	10299472	213.6442657	0.294191061	0.113327288	2.595941962	0.0094332	0.028524923	che-12	V	10299472	213.6442657	0.00166927	0.11625279	0.014358967	0.988543595	0.992213623	che-12	V	10299472	213.6442657	-0.039466421	0.116821579	-0.337835027	0.735487512	0.917864328	che-12	V	10299472	611.5292992	-0.199360597	0.08833176
I	10506998	10515586	-1	WBGene00000492	Intraflagellar transport protein che-13 [Source:NCBI gene (formerly Entrezgene);Acc:186607]	protein_coding	che-13	NCBI gene (formerly Entrezgene)	che-13	186607	65.13885772	-0.345413455	0.171686718	-2.011882218	0.044232354	0.146877537	che-13	I	10506998	65.13885772	-0.210782657	0.17014717	-1.238825522	0.21541012	0.345570434	che-13	I	10506998	65.13885772	0.001709262	0.167688948	0.010193049	0.991867264	0.994063922	che-13	I	10506998	65.13885772	-0.143789159	0.172594242	-0.833105193	0.404785405	0.762580183	che-13	I	10506998	97.30650354	-0.008932029	0.091394165
I	5746633	5754306	1	WBGene00000493	SSD domain-containing protein [Source:NCBI gene (formerly Entrezgene);Acc:172240]	protein_coding	che-14	NCBI gene (formerly Entrezgene)	che-14	172240	33.95780489	-0.367943214	0.26805983	-1.372616011	0.169871752	0.356398541	che-14	I	5746633	33.95780489	-0.654994135	0.275836677	-2.374572309	0.017569295	0.047718001	che-14	I	5746633	33.95780489	-0.745063722	0.277904238	-2.681008847	0.007340058	0.024690269	che-14	I	5746633	33.95780489	0.26117245	0.259909562	1.004858953	0.314964772	0.695470412	che-14	I	5746633	69.01822266	0.039751018	0.113969184
I	7554855	7559916	1	WBGene00000496	Chitin synthase chs-1 [Source:NCBI gene (formerly Entrezgene);Acc:172508]	protein_coding	chs-1	NCBI gene (formerly Entrezgene)	chs-1	172508	55.59892593	0.441682942	0.218505245	2.021383703	0.04324006	0.144863985	chs-1	I	7554855	55.59892593	0.875690362	0.212303448	4.12471098	3.71E-05	0.000230211	chs-1	I	7554855	55.59892593	1.402693417	0.206446916	6.794450813	1.09E-11	1.95E-10	chs-1	I	7554855	55.59892593	0.514418788	0.219057713	2.348325379	0.018858039	0.171217705	chs-1	I	7554855	106.7231483	0.144935069	0.141846845
II	196985	211941	1	WBGene00000497	Chitin synthase;Chitin synthase chs-2 [Source:NCBI gene (formerly Entrezgene);Acc:173405]	protein_coding	chs-2	NCBI gene (formerly Entrezgene)	chs-2	173405	20.72250479	0.221653183	0.321781126	0.688832145	0.490928905	0.685624372	chs-2	II	196985	20.72250479	0.550426355	0.313738851	1.754409291	0.0793604	0.158969954	chs-2	II	196985	20.72250479	0.377366356	0.319243637	1.182063829	0.237180375	0.391035056	chs-2	II	196985	20.72250479	0.418149984	0.319467832	1.308895425	0.190569776	0.569523206	chs-2	II	196985	39.85650976	0.019577611	0.107716396
V	3757153	3759469	-1	WBGene00000498	Serine/threonine-protein kinase chk-1 [Source:NCBI gene (formerly Entrezgene);Acc:3565921]	protein_coding	chk-1	NCBI gene (formerly Entrezgene)	chk-1	3565921	371.7201688	-0.36629795	0.096698212	-3.78805299	0.000151832	0.001746958	chk-1	V	3757153	371.7201688	-0.590563575	0.097692416	-6.045132246	1.49E-09	2.09E-08	chk-1	V	3757153	371.7201688	-0.597492208	0.098055522	-6.093407052	1.11E-09	1.54E-08	chk-1	V	3757153	371.7201688	-0.092069849	0.09553619	-0.963716982	0.335187838	0.708535522	chk-1	V	3757153	600.2231078	0.069548051	0.072862576
V	19908086	19916023	-1	WBGene00000499	Serine/threonine-protein kinase chk-2 [Source:NCBI gene (formerly Entrezgene);Acc:180304]	protein_coding	chk-2	NCBI gene (formerly Entrezgene)	chk-2	180304	16.78545872	-0.125657858	0.38050075	-0.33024339	0.741216064	0.857829423	chk-2	V	19908086	16.78545872	-0.607597747	0.393646595	-1.543510738	0.122706904	0.223742322	chk-2	V	19908086	16.78545872	-0.719656906	0.399255975	-1.802495015	0.071467558	0.159326208	chk-2	V	19908086	16.78545872	-0.208531507	0.3842082	-0.542756525	0.58729745	0.865863945	chk-2	V	19908086	38.26612216	0.03389845	0.111770097
I	6181314	6183856	-1	WBGene00000500	C-term of Hsp70-iNteracting protein (CHIP family) [Source:NCBI gene (formerly Entrezgene);Acc:172303]	protein_coding	chn-1	NCBI gene (formerly Entrezgene)	chn-1	172303	364.5630098	0.110111476	0.098234716	1.120901858	0.26232964	0.472213609	chn-1	I	6181314	364.5630098	0.175288845	0.098109359	1.786667917	0.073991178	0.150329037	chn-1	I	6181314	364.5630098	0.22455263	0.098017047	2.29095485	0.021966025	0.061567399	chn-1	I	6181314	364.5630098	-0.009918319	0.099600533	-0.099580981	0.920676994	0.979398834	chn-1	I	6181314	685.815542	-0.056465382	0.066598667
IV	13209730	13214566	-1	WBGene00000501	High-affinity choline transporter 1 [Source:NCBI gene (formerly Entrezgene);Acc:178274]	protein_coding	cho-1	NCBI gene (formerly Entrezgene)	cho-1	178274	392.2487174	0.197451882	0.129913991	1.519866189	0.12854461	0.298492799	cho-1	IV	13209730	392.2487174	0.363630484	0.129337412	2.811487231	0.004931305	0.016459352	cho-1	IV	13209730	392.2487174	0.252034323	0.129834593	1.941195472	0.052234572	0.124505926	cho-1	IV	13209730	392.2487174	0.117627963	0.130471037	0.90156379	0.367288634	0.73417107	cho-1	IV	13209730	555.6719158	0.049671982	0.067174474
I	5103581	5104911	-1	WBGene00000502	Cysteine and histidine-rich domain-containing protein 1 [Source:NCBI gene (formerly Entrezgene);Acc:172138]	protein_coding	chp-1	NCBI gene (formerly Entrezgene)	chp-1	172138	776.1138768	0.110187687	0.12923184	0.852635757	0.393861327	0.604320644	chp-1	I	5103581	776.1138768	-0.063278519	0.129501707	-0.488630774	0.625103122	0.739909461	chp-1	I	5103581	776.1138768	-0.184030066	0.129794055	-1.417862062	0.15623104	0.289435694	chp-1	I	5103581	776.1138768	-0.177531266	0.129887781	-1.366804978	0.171686442	0.550026277	chp-1	I	5103581	1494.10851	-0.109889767	0.073345009
X	3397613	3400017	-1	WBGene00000503	putative endochitinase [Source:NCBI gene (formerly Entrezgene);Acc:180628]	protein_coding	cht-1	NCBI gene (formerly Entrezgene)	cht-1	180628	14.72075315	1.387664923	0.656490441	2.113762572	0.034535551	0.123676528	cht-1	X	3397613	14.72075315	0.913091858	0.664471542	1.374162473	0.169391248	0.287289718	cht-1	X	3397613	14.72075315	1.018957308	0.663221357	1.536375898	0.124446214	0.244312808	cht-1	X	3397613	14.72075315	1.363208746	0.658211225	2.071080974	0.03835123	0.26676763	cht-1	X	3397613	15.35525661	0.033712665	0.1440841
III	2394325	2401221	-1	WBGene00000506	Cyclin-C [Source:NCBI gene (formerly Entrezgene);Acc:175357]	protein_coding	cic-1	NCBI gene (formerly Entrezgene)	cic-1	175357	225.297966	0.018951599	0.095161113	0.199152763	0.842143249	0.91589371	cic-1	III	2394325	225.297966	0.146429237	0.094405627	1.551064719	0.120886175	0.221358671	cic-1	III	2394325	225.297966	0.302353347	0.093336705	3.239383142	0.001197885	0.005172569	cic-1	III	2394325	225.297966	-0.057033633	0.096958436	-0.58822765	0.5563795	0.849806967	cic-1	III	2394325	318.6632505	-0.1221504	0.096087827
III	8005933	8009821	-1	WBGene00000507	Cyclin-T1.1 [Source:NCBI gene (formerly Entrezgene);Acc:176125]	protein_coding	cit-1.1	NCBI gene (formerly Entrezgene)	cit-1.1	176125	469.7213588	0.118506775	0.118803387	0.997503343	0.318520252	0.531513173	cit-1.1	III	8005933	469.7213588	0.244527146	0.118487882	2.063731254	0.039043204	0.090823706	cit-1.1	III	8005933	469.7213588	0.086401038	0.119291616	0.724284245	0.468891248	0.627066175	cit-1.1	III	8005933	469.7213588	0.142403068	0.119210545	1.194550937	0.232262528	0.614406493	cit-1.1	III	8005933	851.5315506	-0.012510914	0.061380367
III	8010772	8013769	1	WBGene00000508	Cyclin-T1.2 [Source:NCBI gene (formerly Entrezgene);Acc:176126]	protein_coding	cit-1.2	NCBI gene (formerly Entrezgene)	cit-1.2	176126	793.0601439	0.10265192	0.090125493	1.138988725	0.254707857	0.4627675	cit-1.2	III	8010772	793.0601439	0.325273255	0.089790518	3.622579112	0.00029168	0.001434253	cit-1.2	III	8010772	793.0601439	0.185795212	0.090267354	2.058276927	0.039563558	0.099783949	cit-1.2	III	8010772	793.0601439	0.142347675	0.090468201	1.573455343	0.115613421	0.463465789	cit-1.2	III	8010772	1245.980203	0.205634932	0.066952839
IV	9731737	9737621	-1	WBGene00000509	Choline Kinase A [Source:NCBI gene (formerly Entrezgene);Acc:177807]	protein_coding	cka-1	NCBI gene (formerly Entrezgene)	cka-1	177807	587.0126285	0.470252202	0.215921723	2.177882783	0.029414765	0.110692207	cka-1	IV	9731737	587.0126285	0.821185106	0.215533036	3.810019674	0.000138956	0.000742302	cka-1	IV	9731737	587.0126285	0.538217756	0.21590487	2.492846762	0.012672352	0.03906778	cka-1	IV	9731737	587.0126285	0.247807256	0.216466937	1.144781092	0.25229985	0.632276874	cka-1	IV	9731737	1085.885004	0.000701119	0.072673738
X	4286124	4291496	1	WBGene00000510	Choline kinase A2 [Source:NCBI gene (formerly Entrezgene);Acc:180703]	protein_coding	cka-2	NCBI gene (formerly Entrezgene)	cka-2	180703	401.3323819	0.064335991	0.079706546	0.807160697	0.419573906	0.626694614	cka-2	X	4286124	401.3323819	-0.032770372	0.080367748	-0.407755261	0.683453363	0.786120253	cka-2	X	4286124	401.3323819	-0.157924788	0.08149652	-1.937810199	0.052646383	0.12535639	cka-2	X	4286124	401.3323819	-0.306642415	0.082497184	-3.717004628	0.000201599	0.005782237	cka-2	X	4286124	896.5324373	-0.064930258	0.056665218
III	4365274	4367469	1	WBGene00000511	Choline kinase B1 [Source:NCBI gene (formerly Entrezgene);Acc:181904]	protein_coding	ckb-1	NCBI gene (formerly Entrezgene)	ckb-1	181904	180.2291426	0.265506364	0.136128111	1.9504154	0.051126628	0.162743574	ckb-1	III	4365274	180.2291426	0.371230402	0.135730231	2.735060556	0.00623688	0.019996879	ckb-1	III	4365274	180.2291426	0.332506098	0.136019927	2.444539604	0.014503716	0.043716698	ckb-1	III	4365274	180.2291426	0.110476349	0.138336433	0.798606316	0.424518724	0.775718855	ckb-1	III	4365274	402.7908296	-0.199682824	0.087820604
III	4367949	4370160	1	WBGene00000512	Choline kinase B2 [Source:NCBI gene (formerly Entrezgene);Acc:175565]	protein_coding	ckb-2	NCBI gene (formerly Entrezgene)	ckb-2	175565	342.5538006	0.103903248	0.205991352	0.504405876	0.61397619	0.776311213	ckb-2	III	4367949	342.5538006	-0.321710409	0.207064262	-1.553674235	0.120262142	0.220570476	ckb-2	III	4367949	342.5538006	-0.130350452	0.206706313	-0.630607021	0.528297507	0.678437608	ckb-2	III	4367949	342.5538006	-0.725425529	0.208673916	-3.476359393	0.000508271	0.012282782	ckb-2	III	4367949	741.3611222	-0.82249725	0.109274403
III	4370885	4372820	1	WBGene00000513	Putative choline kinase B3 [Source:NCBI gene (formerly Entrezgene);Acc:181905]	protein_coding	ckb-3	NCBI gene (formerly Entrezgene)	ckb-3	181905	41.90902726	-0.770233788	0.232815124	-3.308349446	0.000938476	0.007954755	ckb-3	III	4370885	41.90902726	-1.126333493	0.241937329	-4.655476262	3.23E-06	2.54E-05	ckb-3	III	4370885	41.90902726	-1.110558996	0.242075216	-4.587660876	4.48E-06	3.46E-05	ckb-3	III	4370885	41.90902726	-0.347982769	0.227982177	-1.526359532	0.12692035	0.479842738	ckb-3	III	4370885	92.50817062	0.118093654	0.120782762
V	2106398	2109434	-1	WBGene00000514	Choline Kinase B [Source:NCBI gene (formerly Entrezgene);Acc:184864]	protein_coding	ckb-4	NCBI gene (formerly Entrezgene)	ckb-4	184864	402.3277047	0.237963223	0.123200543	1.931511162	0.05341987	0.167688555	ckb-4	V	2106398	402.3277047	0.287634317	0.122979957	2.338871497	0.019342085	0.051627443	ckb-4	V	2106398	402.3277047	0.510811554	0.122481688	4.170513689	3.04E-05	0.000196503	ckb-4	V	2106398	402.3277047	0.113855287	0.124021039	0.918032041	0.358602091	0.726625755	ckb-4	V	2106398	598.0988082	-0.054459171	0.060122685
X	3576606	3578830	1	WBGene00000515	Choline Kinase C [Source:NCBI gene (formerly Entrezgene);Acc:188971]	protein_coding	ckc-1	NCBI gene (formerly Entrezgene)	ckc-1	188971	366.893303	0.002051527	0.116473562	0.017613673	0.985947049	0.994124744	ckc-1	X	3576606	366.893303	-0.650698031	0.1193334	-5.452773741	4.96E-08	5.44E-07	ckc-1	X	3576606	366.893303	-0.806293171	0.120271319	-6.703952187	2.03E-11	3.54E-10	ckc-1	X	3576606	366.893303	-0.178799177	0.117649042	-1.51976738	0.12856945	0.48228587	ckc-1	X	3576606	1245.461836	-0.070019841	0.065306014
II	7811240	7812105	1	WBGene00000516	Cyclin-dependent kinase inhibitor 1 [Source:NCBI gene (formerly Entrezgene);Acc:174260]	protein_coding	cki-1	NCBI gene (formerly Entrezgene)	cki-1	174260	284.37714	-0.127253557	0.121214763	-1.049818964	0.293801355	0.506049926	cki-1	II	7811240	284.37714	-0.14657466	0.121423668	-1.20713418	0.227380474	0.359709009	cki-1	II	7811240	284.37714	-0.084132774	0.121240363	-0.693933698	0.48772379	0.643374311	cki-1	II	7811240	284.37714	0.066132812	0.120769048	0.547597359	0.583968403	0.864584612	cki-1	II	7811240	415.9930265	0.020137047	0.068217438
II	7816499	7820281	1	WBGene00000517	CKI family (Cyclin-dependent Kinase Inhibitor) [Source:NCBI gene (formerly Entrezgene);Acc:174261]	protein_coding	cki-2	NCBI gene (formerly Entrezgene)	cki-2	174261	137.4891441	-0.291764608	0.137403477	-2.123415027	0.033719089	0.121779309	cki-2	II	7816499	137.4891441	-0.542278274	0.140729442	-3.853339192	0.000116518	0.000635138	cki-2	II	7816499	137.4891441	-0.429435923	0.139378341	-3.081080741	0.002062507	0.008282742	cki-2	II	7816499	137.4891441	-0.11825985	0.137014809	-0.863117284	0.388072986	0.751785748	cki-2	II	7816499	289.0420709	0.023297682	0.07856612
III	5635479	5654564	1	WBGene00000518	Calcium/calmodulin-dependent protein kinase kinase [Source:NCBI gene (formerly Entrezgene);Acc:182278]	protein_coding	ckk-1	NCBI gene (formerly Entrezgene)	ckk-1	182278	249.7872875	0.169976127	0.147951832	1.148861254	0.250613196	0.458497679	ckk-1	III	5635479	249.7872875	0.400527823	0.146906871	2.726406331	0.006402812	0.020450793	ckk-1	III	5635479	249.7872875	0.308561345	0.14757876	2.090824901	0.036543763	0.093745507	ckk-1	III	5635479	249.7872875	0.064319676	0.149014462	0.431633783	0.666007601	0.895632659	ckk-1	III	5635479	600.0103902	-0.058353054	0.064261015
III	11154827	11168817	1	WBGene00000519	ATP-dependent DNA helicase 2 subunit 1 [Source:NCBI gene (formerly Entrezgene);Acc:176546]	protein_coding	cku-70	NCBI gene (formerly Entrezgene)	cku-70	176546	529.4788562	-0.102758734	0.078798638	-1.304067384	0.192210608	0.386194666	cku-70	III	11154827	529.4788562	0.123217707	0.077964119	1.580441221	0.114005858	0.211380616	cku-70	III	11154827	529.4788562	0.078649378	0.078279028	1.004731153	0.315026323	0.476574489	cku-70	III	11154827	529.4788562	-0.067798745	0.079175116	-0.856313804	0.391824228	0.753306814	cku-70	III	11154827	726.2154596	0.150325564	0.08254354
III	4419848	4423375	1	WBGene00000520	ATP-dependent DNA helicase II subunit 2;Ku_PK_bind domain-containing protein [Source:NCBI gene (formerly Entrezgene);Acc:175578]	protein_coding	cku-80	NCBI gene (formerly Entrezgene)	cku-80	175578	360.8283373	-0.041904113	0.125028928	-0.335155342	0.737507907	0.855476821	cku-80	III	4419848	360.8283373	0.319596917	0.124117463	2.574955283	0.010025305	0.029995141	cku-80	III	4419848	360.8283373	0.217943555	0.124763064	1.746859593	0.080661696	0.175817808	cku-80	III	4419848	360.8283373	-0.147789831	0.126055443	-1.17241927	0.241028767	0.62289781	cku-80	III	4419848	783.4721983	0.081330561	0.070057962
V	12736703	12741205	1	WBGene00000521	CKY homolog [Source:NCBI gene (formerly Entrezgene);Acc:179743]	protein_coding	cky-1	NCBI gene (formerly Entrezgene)	cky-1	179743	5.233719798	0.739150251	0.602008241	1.22780753	0.219519228	0.420794917	cky-1	V	12736703	5.233719798	0.15137092	0.643722519	0.235149331	0.814092831	0.879274554	cky-1	V	12736703	5.233719798	0.589429527	0.612085235	0.962986024	0.335554537	0.498836418	cky-1	V	12736703	5.233719798	0.843091385	0.603308669	1.397446164	0.162279445	0.536727546	cky-1	V	12736703	9.833399613	-0.004595979	0.139752506
X	11047446	11049275	1	WBGene00000522	CLaudin-like in Caenorhabditis [Source:NCBI gene (formerly Entrezgene);Acc:181293]	protein_coding	clc-1	NCBI gene (formerly Entrezgene)	clc-1	181293	846.9712009	1.945622055	0.251994666	7.720885878	1.16E-14	1.05E-12	clc-1	X	11047446	846.9712009	3.006202926	0.251190459	11.96782289	5.24E-33	5.80E-31	clc-1	X	11047446	846.9712009	3.40684802	0.251013104	13.57239111	5.84E-42	9.22E-40	clc-1	X	11047446	846.9712009	1.262321052	0.253133584	4.986778249	6.14E-07	4.28E-05	clc-1	X	11047446	1037.454012	-0.39783252	0.182910408
X	7431465	7433535	1	WBGene00000523	Clc-like protein 2 [Source:NCBI gene (formerly Entrezgene);Acc:180999]	protein_coding	clc-2	NCBI gene (formerly Entrezgene)	clc-2	180999	130.3712881	-0.089828458	0.138310953	-0.649467423	0.516036297	0.706039497	clc-2	X	7431465	130.3712881	-0.440346608	0.142089	-3.099090073	0.00194116	0.007452092	clc-2	X	7431465	130.3712881	-0.498768371	0.142848513	-3.491589514	0.000480156	0.002325831	clc-2	X	7431465	130.3712881	-0.139671394	0.140013671	-0.997555404	0.318494995	0.696858364	clc-2	X	7431465	279.9066948	-0.005049155	0.074543356
X	3373236	3374742	-1	WBGene00000524	CLaudin-like in Caenorhabditis [Source:NCBI gene (formerly Entrezgene);Acc:180625]	protein_coding	clc-3	NCBI gene (formerly Entrezgene)	clc-3	180625	108.3238807	-0.180119526	0.158110529	-1.139200069	0.254619717	0.4627675	clc-3	X	3373236	108.3238807	-0.064105862	0.156848378	-0.408712302	0.682750805	0.785697863	clc-3	X	3373236	108.3238807	0.14093536	0.155257729	0.907751009	0.364009788	0.527733987	clc-3	X	3373236	108.3238807	-0.033761402	0.157388661	-0.21450975	0.830149565	0.953135994	clc-3	X	3373236	161.2636086	-0.027511107	0.088399405
X	10782927	10783922	-1	WBGene00000525	CLaudin-like in Caenorhabditis [Source:NCBI gene (formerly Entrezgene);Acc:188095]	protein_coding	clc-4	NCBI gene (formerly Entrezgene)	clc-4	188095	0.145962144	-0.82968498	4.784659053	-0.173405246	0.862332902	NA	clc-4	X	10782927	0.145962144	-0.819228574	4.784659053	-0.171219843	0.864050905	NA	clc-4	X	10782927	0.145962144	0.631212783	4.783139236	0.131966215	0.895011014	NA	clc-4	X	10782927	0.145962144	-0.743995028	4.784659053	-0.155495934	0.876430359	NA	clc-4	X	10782927	0.156879303	-0.001053556	0.186458517
X	7433569	7435736	1	WBGene00000526	Clc-like protein 5 [Source:NCBI gene (formerly Entrezgene);Acc:181000]	protein_coding	clc-5	NCBI gene (formerly Entrezgene)	clc-5	181000	181.0731101	0.181929555	0.129201117	1.408111316	0.159098111	0.341965054	clc-5	X	7433569	181.0731101	-0.020286116	0.130783339	-0.155112389	0.876732715	0.922234473	clc-5	X	7433569	181.0731101	-0.013438346	0.130996587	-0.102585463	0.918291981	0.954556884	clc-5	X	7433569	181.0731101	0.184932028	0.129962977	1.422959304	0.154747953	0.525080014	clc-5	X	7433569	613.2318437	-0.135467033	0.081473966
I	8705668	8724279	-1	WBGene00000527	Endostatin domain-containing protein [Source:NCBI gene (formerly Entrezgene);Acc:172678]	protein_coding	cle-1	NCBI gene (formerly Entrezgene)	cle-1	172678	577.1114647	0.216861385	0.094008611	2.3068247	0.021064595	0.088591494	cle-1	I	8705668	577.1114647	0.355678522	0.093745476	3.794087334	0.000148188	0.000786553	cle-1	I	8705668	577.1114647	0.064878446	0.094820972	0.684220426	0.493835986	0.649021818	cle-1	I	8705668	577.1114647	-0.019041174	0.095164395	-0.200087168	0.841412409	0.956401988	cle-1	I	8705668	1357.982905	-0.065972659	0.054207304
II	11846508	11854745	-1	WBGene00000528	Chloride channel protein [Source:NCBI gene (formerly Entrezgene);Acc:174821]	protein_coding	clh-1	NCBI gene (formerly Entrezgene)	clh-1	174821	1085.957815	-0.16877975	0.126463832	-1.334608852	0.182004399	0.372986683	clh-1	II	11846508	1085.957815	-0.270861683	0.126615343	-2.139248508	0.032415548	0.078117601	clh-1	II	11846508	1085.957815	-0.407816569	0.126874715	-3.214324996	0.001307516	0.00557503	clh-1	II	11846508	1085.957815	0.125639814	0.126223505	0.995375736	0.319553555	0.698159819	clh-1	II	11846508	2514.535196	0.120445081	0.055881387
II	11351899	11370316	1	WBGene00000529	CBS domain-containing protein;Chloride channel protein [Source:NCBI gene (formerly Entrezgene);Acc:174738]	protein_coding	clh-2	NCBI gene (formerly Entrezgene)	clh-2	174738	224.1756357	0.313747738	0.181673892	1.726983084	0.084170702	0.22658753	clh-2	II	11351899	224.1756357	0.305795708	0.181751114	1.682497023	0.092472502	0.178964921	clh-2	II	11351899	224.1756357	0.076593008	0.182906041	0.418756034	0.67539444	0.794317427	clh-2	II	11351899	224.1756357	0.005756473	0.183463135	0.03137673	0.974969099	0.993512724	clh-2	II	11351899	757.5090526	-0.026471445	0.055986116
II	7217943	7225914	-1	WBGene00000530	Chloride channel protein;Chloride channel protein clh-3 [Source:NCBI gene (formerly Entrezgene);Acc:174187]	protein_coding	clh-3	NCBI gene (formerly Entrezgene)	clh-3	174187	122.7065497	0.14714067	0.163627648	0.899240878	0.368524371	0.579187952	clh-3	II	7217943	122.7065497	-0.285024467	0.167474639	-1.701896285	0.088774812	0.173466454	clh-3	II	7217943	122.7065497	-0.72324872	0.172687026	-4.188205314	2.81E-05	0.000183133	clh-3	II	7217943	122.7065497	-0.037509001	0.16608415	-0.225843349	0.82132326	0.949691668	clh-3	II	7217943	325.1043807	-0.026311192	0.078736757
X	4094867	4100573	-1	WBGene00000531	Chloride channel protein [Source:NCBI gene (formerly Entrezgene);Acc:180687]	protein_coding	clh-4	NCBI gene (formerly Entrezgene)	clh-4	180687	104.6064895	0.128135676	0.168178453	0.761903051	0.446117869	0.648866851	clh-4	X	4094867	104.6064895	-0.039044251	0.169861427	-0.229859434	0.818200999	0.882071109	clh-4	X	4094867	104.6064895	-0.115153544	0.17105991	-0.67317669	0.500834889	0.655035857	clh-4	X	4094867	104.6064895	0.106631393	0.169395875	0.62948046	0.529034557	0.833782624	clh-4	X	4094867	307.980145	-0.004554134	0.070984487
II	9094710	9098605	-1	WBGene00000532	Chloride channel protein [Source:NCBI gene (formerly Entrezgene);Acc:174449]	protein_coding	clh-5	NCBI gene (formerly Entrezgene)	clh-5	174449	905.1144854	0.084858261	0.132747433	0.639245961	0.522662937	0.710771675	clh-5	II	9094710	905.1144854	0.075160693	0.132787312	0.566023154	0.571378041	0.694721482	clh-5	II	9094710	905.1144854	-0.077842764	0.133069744	-0.584977184	0.558563058	0.703730963	clh-5	II	9094710	905.1144854	0.126691285	0.132849617	0.953644333	0.340263707	0.711152622	clh-5	II	9094710	1882.118335	0.094940072	0.057166437
V	12060234	12063368	-1	WBGene00000533	Chloride channel protein [Source:NCBI gene (formerly Entrezgene);Acc:179655]	protein_coding	clh-6	NCBI gene (formerly Entrezgene)	clh-6	179655	257.8911613	0.084500911	0.122645775	0.688983463	0.490833674	0.685579436	clh-6	V	12060234	257.8911613	-0.025370607	0.123331055	-0.205711426	0.837016333	0.894364016	clh-6	V	12060234	257.8911613	-0.109354049	0.12398711	-0.881979174	0.37778807	0.542012727	clh-6	V	12060234	257.8911613	-0.02877707	0.123906807	-0.23224769	0.816345639	0.948350435	clh-6	V	12060234	535.5263899	0.062649157	0.068713798
V	6044062	6045664	1	WBGene00000534	Cystatin cpi-2 [Source:NCBI gene (formerly Entrezgene);Acc:178992]	protein_coding	cpi-2	NCBI gene (formerly Entrezgene)	cpi-2	178992	1834.462994	0.001158479	0.179295367	0.006461286	0.994844676	0.997821782	cpi-2	V	6044062	1834.462994	0.17557108	0.179203978	0.979727579	0.327220609	0.46997082	cpi-2	V	6044062	1834.462994	0.404418173	0.179112286	2.257903029	0.023951706	0.066133574	cpi-2	V	6044062	1834.462994	-0.061605422	0.179384547	-0.343426581	0.731277566	0.916038555	cpi-2	V	6044062	2275.480478	-0.047221744	0.069356954
IV	6092603	6093680	-1	WBGene00000535	Cystatin cpi-1 [Source:NCBI gene (formerly Entrezgene);Acc:177372]	protein_coding	cpi-1	NCBI gene (formerly Entrezgene)	cpi-1	177372	159.1124301	-1.105247023	0.25215474	-4.383209392	1.17E-05	0.000194825	cpi-1	IV	6092603	159.1124301	-1.513670583	0.254999208	-5.935981513	2.92E-09	3.92E-08	cpi-1	IV	6092603	159.1124301	-0.767859022	0.25064352	-3.063550259	0.002187275	0.008722315	cpi-1	IV	6092603	159.1124301	-0.470771377	0.249534265	-1.886600129	0.059214129	0.332276252	cpi-1	IV	6092603	111.9944318	-0.021027534	0.094571841
III	5277894	5279344	1	WBGene00000536	5-demethoxyubiquinone hydroxylase, mitochondrial [Source:NCBI gene (formerly Entrezgene);Acc:175729]	protein_coding	clk-1	NCBI gene (formerly Entrezgene)	clk-1	175729	417.6077527	0.054243392	0.10987718	0.493672952	0.621537171	0.781265171	clk-1	III	5277894	417.6077527	-0.083008015	0.110470502	-0.751404345	0.452409349	0.591402204	clk-1	III	5277894	417.6077527	0.089478054	0.109904868	0.814140953	0.415564207	0.578720506	clk-1	III	5277894	417.6077527	0.083727083	0.110177664	0.759927921	0.447297671	0.789184726	clk-1	III	5277894	731.1192503	-0.063556708	0.072948066
III	7515222	7518524	-1	WBGene00000537	Telomere length regulation protein clk-2 [Source:NCBI gene (formerly Entrezgene);Acc:176065]	protein_coding	clk-2	NCBI gene (formerly Entrezgene)	clk-2	176065	281.2082162	-0.009338058	0.125875232	-0.07418503	0.940863157	0.970203064	clk-2	III	7515222	281.2082162	0.164621036	0.125185156	1.315020416	0.188503041	0.312233854	clk-2	III	7515222	281.2082162	-0.027233443	0.126278852	-0.215661156	0.829251881	0.900006584	clk-2	III	7515222	281.2082162	-0.081464612	0.126906558	-0.641925949	0.520921265	0.830092625	clk-2	III	7515222	715.5591941	-0.032447366	0.072721128
V	11263330	11265652	-1	WBGene00000539	Battenin [Source:NCBI gene (formerly Entrezgene);Acc:179559]	protein_coding	cln-3.1	NCBI gene (formerly Entrezgene)	cln-3.1	179559	104.9773214	-0.390798856	0.181203721	-2.156682295	0.031030427	0.114679859	cln-3.1	V	11263330	104.9773214	-0.333194434	0.181270836	-1.838102823	0.066047255	0.137589104	cln-3.1	V	11263330	104.9773214	-0.002967177	0.17814487	-0.016655979	0.986711066	0.991573107	cln-3.1	V	11263330	104.9773214	0.088334765	0.178158596	0.495820953	0.620020741	0.881088677	cln-3.1	V	11263330	196.3835939	0.081903834	0.096696664
I	5274693	5278708	-1	WBGene00000540	Battenin [Source:NCBI gene (formerly Entrezgene);Acc:172171]	protein_coding	cln-3.2	NCBI gene (formerly Entrezgene)	cln-3.2	172171	226.3203751	-0.06760802	0.1243021	-0.543900865	0.586509693	0.757104019	cln-3.2	I	5274693	226.3203751	0.137084313	0.123225765	1.112464699	0.2659384	0.403383741	cln-3.2	I	5274693	226.3203751	0.170284298	0.123229683	1.38184481	0.167019357	0.304276737	cln-3.2	I	5274693	226.3203751	0.114917592	0.123996031	0.926784438	0.354038466	0.722448791	cln-3.2	I	5274693	375.2188962	0.050849791	0.078370374
V	8683052	8686160	1	WBGene00000541	Battenin [Source:NCBI gene (formerly Entrezgene);Acc:179249]	protein_coding	cln-3.3	NCBI gene (formerly Entrezgene)	cln-3.3	179249	172.9941751	-0.117591624	0.148300078	-0.792930291	0.427818438	0.633921524	cln-3.3	V	8683052	172.9941751	-0.812565642	0.153720701	-5.28598711	1.25E-07	1.28E-06	cln-3.3	V	8683052	172.9941751	-0.761424342	0.153186389	-4.970574392	6.68E-07	6.00E-06	cln-3.3	V	8683052	172.9941751	0.082133348	0.147772832	0.555808172	0.578341998	0.86124484	cln-3.3	V	8683052	336.4867794	0.124948441	0.100503631
III	7979959	7986380	1	WBGene00000542	Calpain clp-1 [Source:NCBI gene (formerly Entrezgene);Acc:176122]	protein_coding	clp-1	NCBI gene (formerly Entrezgene)	clp-1	176122	4456.340659	0.262379885	0.08637316	3.037747902	0.002383533	0.016985251	clp-1	III	7979959	4456.340659	0.357950197	0.086333582	4.146129322	3.38E-05	0.000212184	clp-1	III	7979959	4456.340659	0.157650321	0.086435979	1.823896987	0.068167647	0.153406058	clp-1	III	7979959	4456.340659	0.144760574	0.08646595	1.674191686	0.094092933	0.422744378	clp-1	III	7979959	6596.211404	-0.045696629	0.049198925
III	4700325	4704025	-1	WBGene00000543	Calpain catalytic domain-containing protein [Source:NCBI gene (formerly Entrezgene);Acc:175618]	protein_coding	clp-2	NCBI gene (formerly Entrezgene)	clp-2	175618	402.6936019	0.410500064	0.136682528	3.003310443	0.002670599	0.01855759	clp-2	III	4700325	402.6936019	0.447459128	0.136700543	3.273279812	0.001063072	0.004444619	clp-2	III	4700325	402.6936019	0.3832255	0.136936068	2.798572401	0.005132906	0.018210628	clp-2	III	4700325	402.6936019	0.168638311	0.137942713	1.222524242	0.221509442	0.604448028	clp-2	III	4700325	1072.469448	0.041725074	0.056321676
I	12073072	12084225	-1	WBGene00000544	Calpain catalytic domain-containing protein [Source:NCBI gene (formerly Entrezgene);Acc:173089]	protein_coding	clp-3	NCBI gene (formerly Entrezgene)	clp-3	173089	1.620951246	-1.303784536	1.125978963	-1.157911985	0.246899956	NA	clp-3	I	12073072	1.620951246	-0.704169053	1.045781218	-0.673342609	0.500729351	0.63487175	clp-3	I	12073072	1.620951246	-0.066711557	0.987562111	-0.067551758	0.946142459	0.969356951	clp-3	I	12073072	1.620951246	-1.187622341	1.123525277	-1.057049953	0.29048879	NA	clp-3	I	12073072	1.41778395	0.018853922	0.185624756
III	1807740	1818323	-1	WBGene00000545	Calpain catalytic domain-containing protein [Source:NCBI gene (formerly Entrezgene);Acc:175326]	protein_coding	clp-4	NCBI gene (formerly Entrezgene)	clp-4	175326	874.886461	0.038504005	0.130465645	0.295127542	0.767896451	0.873683825	clp-4	III	1807740	874.886461	0.187297559	0.130224326	1.438268606	0.150357856	0.262574793	clp-4	III	1807740	874.886461	0.053335309	0.130493371	0.408720448	0.682744826	0.799241356	clp-4	III	1807740	874.886461	0.048682211	0.130551271	0.372897257	0.709224914	0.909150359	clp-4	III	1807740	1636.044364	-0.125485245	0.065903991
IV	1431190	1435039	-1	WBGene00000546	Calpain catalytic domain-containing protein [Source:NCBI gene (formerly Entrezgene);Acc:190738]	protein_coding	clp-6	NCBI gene (formerly Entrezgene)	clp-6	190738	5.270519845	0.36554006	0.577524757	0.632942667	0.526771084	0.713468262	clp-6	IV	1431190	5.270519845	0.298793012	0.582147981	0.513259552	0.607769774	0.72509616	clp-6	IV	1431190	5.270519845	0.423473608	0.577102744	0.7337924	0.463075273	0.62160344	clp-6	IV	1431190	5.270519845	0.866984246	0.555878496	1.559665019	0.118839063	0.466909357	clp-6	IV	1431190	4.991688614	0.001956677	0.149573987
IV	1435465	1445966	-1	WBGene00000547	Calpain catalytic domain-containing protein [Source:NCBI gene (formerly Entrezgene);Acc:176953]	protein_coding	clp-7	NCBI gene (formerly Entrezgene)	clp-7	176953	1837.957438	-0.103267891	0.143247216	-0.720906794	0.470966863	0.669877727	clp-7	IV	1435465	1837.957438	0.079253485	0.143177644	0.553532538	0.579898806	0.70181835	clp-7	IV	1435465	1837.957438	0.073160021	0.143307371	0.510511223	0.609693354	0.745628839	clp-7	IV	1435465	1837.957438	0.107088031	0.14324936	0.747563766	0.454723327	0.794224387	clp-7	IV	1435465	1747.632842	-0.028804999	0.053543681
II	5466358	5473816	1	WBGene00000548	Protein-tyrosine-phosphatase;Receptor-type tyrosine-protein phosphatase [Source:NCBI gene (formerly Entrezgene);Acc:3565419]	protein_coding	clr-1	NCBI gene (formerly Entrezgene)	clr-1	3565419	790.066407	0.273666603	0.14845626	1.843415719	0.065268337	0.191384857	clr-1	II	5466358	790.066407	0.117886906	0.148691424	0.792829223	0.427877328	0.56795134	clr-1	II	5466358	790.066407	-0.134739437	0.149172015	-0.903248759	0.366393885	0.530340187	clr-1	II	5466358	790.066407	0.080961225	0.148895868	0.543743932	0.586617696	0.865863945	clr-1	II	5466358	2754.698953	-0.007544406	0.055258331
III	9055048	9058895	1	WBGene00000549	Protein CLASP-2 [Source:NCBI gene (formerly Entrezgene);Acc:176280]	protein_coding	cls-2	NCBI gene (formerly Entrezgene)	cls-2	176280	629.2250101	0.414362745	0.216744611	1.911755693	0.055907537	0.172654601	cls-2	III	9055048	629.2250101	0.193414039	0.216999467	0.891311124	0.372762283	0.515602772	cls-2	III	9055048	629.2250101	-0.145536109	0.217553789	-0.668966098	0.503517104	0.657142966	cls-2	III	9055048	629.2250101	0.226965873	0.217058691	1.045642875	0.295725946	0.676141125	cls-2	III	9055048	2433.498876	-0.004384043	0.046581508
III	9516631	9521460	-1	WBGene00000550	Clustered mitochondria protein homolog [Source:NCBI gene (formerly Entrezgene);Acc:176341]	protein_coding	clu-1	NCBI gene (formerly Entrezgene)	clu-1	176341	3551.320214	0.497271291	0.198546062	2.504563855	0.012260247	0.059779302	clu-1	III	9516631	3551.320214	0.1583693	0.198625207	0.797327302	0.425260968	0.565697696	clu-1	III	9516631	3551.320214	-0.297344612	0.198763752	-1.495970005	0.134661472	0.259303387	clu-1	III	9516631	3551.320214	0.102640704	0.19866307	0.516657192	0.605395484	0.87373169	clu-1	III	9516631	10871.67656	0.115885094	0.060924041
IV	7734648	7736324	1	WBGene00000551	CoLlagen sequence X-hybridizing [Source:NCBI gene (formerly Entrezgene);Acc:177556]	protein_coding	clx-1	NCBI gene (formerly Entrezgene)	clx-1	177556	11.23158467	1.514098469	0.885602383	1.709682017	0.08732469	0.23216279	clx-1	IV	7734648	11.23158467	2.881090271	0.849873095	3.390024098	0.000698865	0.003089687	clx-1	IV	7734648	11.23158467	3.051351837	0.847451951	3.600619286	0.00031746	0.001615249	clx-1	IV	7734648	11.23158467	3.537800238	0.841951519	4.20190493	2.65E-05	0.001100436	clx-1	IV	7734648	4.099324261	-0.075645325	0.302251341
V	1156271	1158189	1	WBGene00000552	Calmodulin [Source:NCBI gene (formerly Entrezgene);Acc:178614]	protein_coding	cmd-1	NCBI gene (formerly Entrezgene)	cmd-1	178614	10245.04958	-0.202784237	0.083614878	-2.425217177	0.015299231	0.070419288	cmd-1	V	1156271	10245.04958	-0.140332533	0.083601277	-1.678593187	0.093231355	0.180127586	cmd-1	V	1156271	10245.04958	-0.159427895	0.083608141	-1.906846543	0.056540462	0.132492569	cmd-1	V	1156271	10245.04958	0.032244027	0.08358184	0.385777909	0.699661157	0.906964865	cmd-1	V	1156271	20134.87307	0.106733129	0.059821215
IV	1824481	1834247	1	WBGene00000553	Calcium/calmodulin-dependent protein kinase type 1 [Source:NCBI gene (formerly Entrezgene);Acc:176989]	protein_coding	cmk-1	NCBI gene (formerly Entrezgene)	cmk-1	176989	1001.144789	-0.078575533	0.113393354	-0.692946546	0.488343098	0.683598711	cmk-1	IV	1824481	1001.144789	0.176663566	0.112978993	1.563685078	0.117891544	0.217051657	cmk-1	IV	1824481	1001.144789	0.265315308	0.112923914	2.349505059	0.018798389	0.054154433	cmk-1	IV	1824481	1001.144789	-0.11871405	0.113577624	-1.045223929	0.295919487	0.676141125	cmk-1	IV	1824481	1318.779843	-0.027724304	0.060667977
V	11375742	11378006	1	WBGene00000554	Protein phosphatase 2B regulatory subunit cnb-1 [Source:NCBI gene (formerly Entrezgene);Acc:179572]	protein_coding	cnb-1	NCBI gene (formerly Entrezgene)	cnb-1	179572	1311.636329	0.225331512	0.060002291	3.755381769	0.000173077	0.001954943	cnb-1	V	11375742	1311.636329	0.231636994	0.060026453	3.858915217	0.000113891	0.000622151	cnb-1	V	11375742	1311.636329	0.165528034	0.060255203	2.747116042	0.006012186	0.020852441	cnb-1	V	11375742	1311.636329	-0.013180687	0.060814194	-0.216737012	0.828413302	0.952388136	cnb-1	V	11375742	2246.710025	-0.05523568	0.054568427
V	1444044	1444280	-1	WBGene00000555	CaeNaCin (Caenorhabditis bacteriocin) [Source:NCBI gene (formerly Entrezgene);Acc:187726]	protein_coding	cnc-1	NCBI gene (formerly Entrezgene)	cnc-1	187726	0	NA	NA	NA	NA	NA	cnc-1	V	1444044	0	NA	NA	NA	NA	NA	cnc-1	V	1444044	0	NA	NA	NA	NA	NA	cnc-1	V	1444044	0	NA	NA	NA	NA	NA	cnc-1	V	1444044	0	0	0.189723864
V	1449665	1450183	-1	WBGene00000556	CaeNaCin (Caenorhabditis bacteriocin) [Source:NCBI gene (formerly Entrezgene);Acc:178637]	protein_coding	cnc-2	NCBI gene (formerly Entrezgene)	cnc-2	178637	10.49200351	-0.426285875	0.397005412	-1.073753307	0.282933262	0.495586984	cnc-2	V	1449665	10.49200351	-0.750479558	0.411551051	-1.823539403	0.068221735	0.141160318	cnc-2	V	1449665	10.49200351	-1.164527953	0.432505017	-2.69251895	0.007091451	0.024006249	cnc-2	V	1449665	10.49200351	-1.133931372	0.433077169	-2.618312515	0.008836584	0.106425658	cnc-2	V	1449665	16.80903221	-0.485277596	0.546474202
V	1448004	1448792	1	WBGene00000557	CaeNaCin (Caenorhabditis bacteriocin) [Source:NCBI gene (formerly Entrezgene);Acc:178636]	protein_coding	cnc-3	NCBI gene (formerly Entrezgene)	cnc-3	178636	420.3386212	0.018966477	0.178667476	0.106155173	0.915459237	0.956947648	cnc-3	V	1448004	420.3386212	-0.634203706	0.18024643	-3.518536843	0.000433934	0.00203116	cnc-3	V	1448004	420.3386212	-0.957869774	0.181360287	-5.281585002	1.28E-07	1.30E-06	cnc-3	V	1448004	420.3386212	-0.109252051	0.179064703	-0.61012611	0.541778272	0.840979194	cnc-3	V	1448004	693.7828256	-0.237746479	0.115109002
V	1447195	1447707	1	WBGene00000558	CaeNaCin (Caenorhabditis bacteriocin) [Source:NCBI gene (formerly Entrezgene);Acc:178635]	protein_coding	cnc-4	NCBI gene (formerly Entrezgene)	cnc-4	178635	15.6744196	-0.225421609	0.464247615	-0.485563311	0.627276815	0.784249227	cnc-4	V	1447195	15.6744196	0.40031206	0.450054665	0.889474304	0.373748227	0.516473878	cnc-4	V	1447195	15.6744196	-0.091225397	0.461087079	-0.197848523	0.843163581	0.908675243	cnc-4	V	1447195	15.6744196	-0.295839689	0.468214002	-0.631847163	0.527486752	0.833065284	cnc-4	V	1447195	21.65765845	-0.244518185	0.368232828
V	1445381	1445832	1	WBGene00000559	CaeNaCin (Caenorhabditis bacteriocin) [Source:NCBI gene (formerly Entrezgene);Acc:187729]	protein_coding	cnc-5	NCBI gene (formerly Entrezgene)	cnc-5	187729	0	NA	NA	NA	NA	NA	cnc-5	V	1445381	0	NA	NA	NA	NA	NA	cnc-5	V	1445381	0	NA	NA	NA	NA	NA	cnc-5	V	1445381	0	NA	NA	NA	NA	NA	cnc-5	V	1445381	0.103740989	0.000115638	0.186400765
III	1763522	1764902	1	WBGene00000560	CaeNaCin (Caenorhabditis bacteriocin) [Source:NCBI gene (formerly Entrezgene);Acc:175324]	protein_coding	cnc-6	NCBI gene (formerly Entrezgene)	cnc-6	175324	2.982670156	0.173510139	0.850192523	0.204083351	0.838288365	0.914361675	cnc-6	III	1763522	2.982670156	0.889169528	0.805621962	1.103705671	0.269720835	0.407609383	cnc-6	III	1763522	2.982670156	0.060738381	0.86240836	0.070428795	0.943852373	0.968124846	cnc-6	III	1763522	2.982670156	0.490415392	0.832163409	0.589325831	0.55564272	NA	cnc-6	III	1763522	5.321658261	-0.00715038	0.148076342
III	5240591	5244639	-1	WBGene00000561	Neurogenic differentiation factor 1 [Source:NCBI gene (formerly Entrezgene);Acc:183212]	protein_coding	cnd-1	NCBI gene (formerly Entrezgene)	cnd-1	183212	7.018008911	-0.067486474	0.547204576	-0.123329513	0.901846171	0.94982254	cnd-1	III	5240591	7.018008911	-0.520444878	0.571288348	-0.911002088	0.362294273	0.505404477	cnd-1	III	5240591	7.018008911	-0.595093317	0.576609028	-1.032056884	0.30204547	0.463351346	cnd-1	III	5240591	7.018008911	0.335128945	0.53657553	0.624569937	0.532253356	0.835753288	cnd-1	III	5240591	17.15967721	0.034798026	0.143873811
V	15025731	15031473	-1	WBGene00000562	Cyclic nucleotide-binding domain-containing protein [Source:NCBI gene (formerly Entrezgene);Acc:180004]	protein_coding	cng-1	NCBI gene (formerly Entrezgene)	cng-1	180004	81.69704199	1.175492603	0.257731157	4.560925496	5.09E-06	9.61E-05	cng-1	V	15025731	81.69704199	0.895155201	0.259940714	3.443689865	0.000573834	0.002595185	cng-1	V	15025731	81.69704199	0.597324741	0.26249554	2.27556149	0.022872268	0.063715605	cng-1	V	15025731	81.69704199	0.277822215	0.266196381	1.043673899	0.29663629	0.676398254	cng-1	V	15025731	137.9502649	-0.034293268	0.101353367
IV	9477522	9481037	-1	WBGene00000563	Cyclic nucleotide-binding domain-containing protein [Source:NCBI gene (formerly Entrezgene);Acc:3565463]	protein_coding	cng-3	NCBI gene (formerly Entrezgene)	cng-3	3565463	12.21900959	0.962570234	0.425320443	2.26316475	0.023625535	0.095352119	cng-3	IV	9477522	12.21900959	0.801271367	0.4309446	1.859337296	0.062979344	0.13260078	cng-3	IV	9477522	12.21900959	0.338736588	0.444162692	0.762640793	0.44567765	0.607624159	cng-3	IV	9477522	12.21900959	-0.290813408	0.477292011	-0.609298714	0.542326459	0.841034487	cng-3	IV	9477522	26.47658373	0.004056948	0.118625191
III	10271257	10278579	1	WBGene00000564	Connector enhancer of kinase suppressor of ras [Source:NCBI gene (formerly Entrezgene);Acc:187518]	protein_coding	cnk-1	NCBI gene (formerly Entrezgene)	cnk-1	187518	778.2884547	0.092506387	0.094315329	0.980820272	0.32668138	0.539237306	cnk-1	III	10271257	778.2884547	0.234181399	0.094020033	2.490760657	0.012746996	0.036688439	cnk-1	III	10271257	778.2884547	0.249095221	0.094081551	2.647652151	0.008105288	0.026856553	cnk-1	III	10271257	778.2884547	0.072068338	0.094625715	0.761614729	0.446289981	0.787989988	cnk-1	III	10271257	1678.666163	0.066921888	0.050931562
II	12072170	12088868	-1	WBGene00000565	ANK_REP_REGION domain-containing protein;Truncated ctn-1 [Source:NCBI gene (formerly Entrezgene);Acc:174848]	protein_coding	cnt-1	NCBI gene (formerly Entrezgene)	cnt-1	174848	551.3903718	-0.050339442	0.115211594	-0.436930352	0.662161859	0.806555303	cnt-1	II	12072170	551.3903718	0.02783744	0.114983633	0.242099152	0.808703335	0.875619529	cnt-1	II	12072170	551.3903718	0.089739892	0.115450101	0.777304572	0.436979098	0.599952969	cnt-1	II	12072170	551.3903718	-0.222992575	0.115979257	-1.922693601	0.054518541	0.320643698	cnt-1	II	12072170	1081.531767	-0.015305913	0.053037252
III	10655018	10677523	1	WBGene00000566	Arf-GAP with ANK repeat and PH domain-containing protein cnt-2 [Source:NCBI gene (formerly Entrezgene);Acc:176490]	protein_coding	cnt-2	NCBI gene (formerly Entrezgene)	cnt-2	176490	1130.008655	-0.086183714	0.088177021	-0.977394256	0.328374006	0.540404787	cnt-2	III	10655018	1130.008655	0.1017628	0.08783833	1.15852384	0.246650329	0.381158631	cnt-2	III	10655018	1130.008655	0.031717651	0.088205368	0.35958867	0.719154758	0.825506443	cnt-2	III	10655018	1130.008655	-0.015225061	0.088220742	-0.172579154	0.862982239	0.962415882	cnt-2	III	10655018	1660.883186	0.023604699	0.060361516
III	9814364	9817137	-1	WBGene00000567	Calnexin [Source:NCBI gene (formerly Entrezgene);Acc:176390]	protein_coding	cnx-1	NCBI gene (formerly Entrezgene)	cnx-1	176390	2184.642877	-0.01453756	0.060494492	-0.240312131	0.810088291	0.899057493	cnx-1	III	9814364	2184.642877	-0.24138384	0.060866041	-3.96582124	7.31E-05	0.000419229	cnx-1	III	9814364	2184.642877	-0.463557617	0.061361723	-7.554507818	4.20E-14	9.57E-13	cnx-1	III	9814364	2184.642877	-0.223556702	0.060981239	-3.665991474	0.000246382	0.006783502	cnx-1	III	9814364	6683.195299	-0.137216565	0.044788161
I	6250475	6252876	1	WBGene00000583	Olfactomedin-like domain-containing protein [Source:NCBI gene (formerly Entrezgene);Acc:183582]	protein_coding	cof-2	NCBI gene (formerly Entrezgene)	cof-2	183582	68.5946349	0.287632855	0.177596068	1.619590226	0.105320331	0.262335316	cof-2	I	6250475	68.5946349	0.404467264	0.176667057	2.289432281	0.022054248	0.057378456	cof-2	I	6250475	68.5946349	0.487756309	0.175691191	2.776213806	0.005499603	0.019365158	cof-2	I	6250475	68.5946349	0.377606494	0.178314369	2.117644788	0.034205162	0.249493961	cof-2	I	6250475	152.5775344	0.030211131	0.0927814
II	14902493	14907533	1	WBGene00000584	Homeobox domain-containing protein [Source:NCBI gene (formerly Entrezgene);Acc:175149]	protein_coding	cog-1	NCBI gene (formerly Entrezgene)	cog-1	175149	103.1355508	0.037191241	0.181889644	0.20447146	0.837985092	0.914300269	cog-1	II	14902493	103.1355508	0.129852085	0.180757897	0.718375722	0.472525652	0.610735471	cog-1	II	14902493	103.1355508	0.069805281	0.181572892	0.3844477	0.700646653	0.811777294	cog-1	II	14902493	103.1355508	-0.114055985	0.183766606	-0.620656752	0.534825491	0.837967279	cog-1	II	14902493	136.0891786	0.011910906	0.089108662
IV	7036957	7039580	-1	WBGene00000585	Conserved oligomeric Golgi complex subunit 2 [Source:NCBI gene (formerly Entrezgene);Acc:177473]	protein_coding	cogc-2	NCBI gene (formerly Entrezgene)	cogc-2	177473	508.247952	-0.083274654	0.099925747	-0.833365341	0.404638716	0.61329479	cogc-2	IV	7036957	508.247952	-0.141583793	0.100238916	-1.412463334	0.157813579	0.272403896	cogc-2	IV	7036957	508.247952	-0.105869175	0.100211786	-1.056454333	0.290760694	0.452878023	cogc-2	IV	7036957	508.247952	0.125146561	0.099664218	1.255681962	0.209231302	0.59141683	cogc-2	IV	7036957	1181.952606	-0.005735467	0.061520323
X	7465193	7475018	-1	WBGene00000591	Rad21_Rec8 domain-containing protein [Source:NCBI gene (formerly Entrezgene);Acc:181003]	protein_coding	coh-1	NCBI gene (formerly Entrezgene)	coh-1	181003	458.1351794	-0.195720752	0.211397492	-0.925842354	0.354527913	0.56620463	coh-1	X	7465193	458.1351794	-0.102410005	0.211353177	-0.484544432	0.627999539	0.742566394	coh-1	X	7465193	458.1351794	-0.270663041	0.211849425	-1.277619897	0.201383481	0.348194276	coh-1	X	7465193	458.1351794	0.031523075	0.211608476	0.148968868	0.881578198	0.968293009	coh-1	X	7465193	1069.193698	0.03661052	0.062338848
V	14457422	14460141	1	WBGene00000592	Rad21_Rec8 domain-containing protein [Source:NCBI gene (formerly Entrezgene);Acc:179949]	protein_coding	coh-3	NCBI gene (formerly Entrezgene)	coh-3	179949	48.01464233	0.190989436	0.182145333	1.0485552	0.294382884	0.506474004	coh-3	V	14457422	48.01464233	0.00478738	0.186410558	0.025681912	0.979511051	0.987871825	coh-3	V	14457422	48.01464233	-0.152696424	0.190225269	-0.802713673	0.422140248	0.584999489	coh-3	V	14457422	48.01464233	0.024445366	0.187927126	0.130078965	0.896503953	0.972518887	coh-3	V	14457422	98.06312415	0.020516485	0.097492951
IV	10084439	10085451	-1	WBGene00000593	Cuticle collagen 2 [Source:NCBI gene (formerly Entrezgene);Acc:177872]	protein_coding	col-2	NCBI gene (formerly Entrezgene)	col-2	177872	0.978815964	0.661865048	1.675532585	0.395017712	0.692829816	NA	col-2	IV	10084439	0.978815964	2.972910296	1.413268168	2.103571257	0.035415863	NA	col-2	IV	10084439	0.978815964	2.219925054	1.460931064	1.519527586	0.12862975	NA	col-2	IV	10084439	0.978815964	-0.030661325	1.681614476	-0.018233267	0.985452764	NA	col-2	IV	10084439	0.40986346	-0.003463063	0.179670172
IV	8824783	8826013	1	WBGene00000594	Col_cuticle_N domain-containing protein [Source:NCBI gene (formerly Entrezgene);Acc:177695]	protein_coding	col-3	NCBI gene (formerly Entrezgene)	col-3	177695	61091.95159	-0.011103153	0.130522695	-0.08506684	0.932208253	0.965256962	col-3	IV	8824783	61091.95159	0.232068973	0.130516457	1.77808208	0.075390375	0.152689057	col-3	IV	8824783	61091.95159	0.373222193	0.130513522	2.85964386	0.00424117	0.015473674	col-3	IV	8824783	61091.95159	0.108170709	0.130519575	0.828770007	0.407234563	0.764258854	col-3	IV	8824783	2337.203058	-0.071501163	0.126332898
I	7401132	7402761	1	WBGene00000596	Cuticle collagen 7 [Source:NCBI gene (formerly Entrezgene);Acc:172494]	protein_coding	col-7	NCBI gene (formerly Entrezgene)	col-7	172494	0.139661358	0	4.784659053	0	1	NA	col-7	I	7401132	0.139661358	1.864960408	4.751466283	0.392502082	0.694687273	NA	col-7	I	7401132	0.139661358	0	4.784659053	0	1	NA	col-7	I	7401132	0.139661358	0	4.784659053	0	1	NA	col-7	I	7401132	0	0	0.189723864
III	7019583	7020600	-1	WBGene00000597	Cuticle collagen 8 [Source:NCBI gene (formerly Entrezgene);Acc:175981]	protein_coding	col-8	NCBI gene (formerly Entrezgene)	col-8	175981	4.349317969	0.202971078	0.668066705	0.303818581	0.76126611	0.868996608	col-8	III	7019583	4.349317969	0.765587569	0.637835006	1.200290924	0.230026374	0.362635964	col-8	III	7019583	4.349317969	0.830517679	0.634477825	1.308978261	0.190541715	0.333992406	col-8	III	7019583	4.349317969	-0.243660668	0.711118348	-0.342644328	0.73186605	0.916038555	col-8	III	7019583	2.554410777	0.068551762	0.283220516
X	13590035	13591207	1	WBGene00000598	Col_cuticle_N domain-containing protein [Source:NCBI gene (formerly Entrezgene);Acc:186210]	protein_coding	col-9	NCBI gene (formerly Entrezgene)	col-9	186210	0.651226038	-0.033289938	1.895761344	-0.017560194	0.985989712	NA	col-9	X	13590035	0.651226038	0.330165396	1.858096655	0.177690109	0.858966354	NA	col-9	X	13590035	0.651226038	-0.587704262	1.981307351	-0.29662448	0.766753219	NA	col-9	X	13590035	0.651226038	-1.295041514	1.990746494	-0.650530602	0.515349541	NA	col-9	X	13590035	0.361516708	-0.002513691	0.182205114
V	9164292	9165307	-1	WBGene00000599	Cuticle collagen 10 [Source:NCBI gene (formerly Entrezgene);Acc:179298]	protein_coding	col-10	NCBI gene (formerly Entrezgene)	col-10	179298	74150.09774	0.08583053	0.168602018	0.509071786	0.610701907	0.773789154	col-10	V	9164292	74150.09774	0.19131921	0.168600345	1.134749811	0.25648016	0.393074081	col-10	V	9164292	74150.09774	0.406940318	0.168597257	2.413682916	0.015792199	0.046957899	col-10	V	9164292	74150.09774	0.064117621	0.16860243	0.380288831	0.703731026	0.907757149	col-10	V	9164292	53562.86528	-0.079919608	0.055324561
V	10423898	10425198	-1	WBGene00000601	Cuticle collagen 12 [Source:NCBI gene (formerly Entrezgene);Acc:179453]	protein_coding	col-12	NCBI gene (formerly Entrezgene)	col-12	179453	45.27986305	0.651147062	0.245100855	2.656649488	0.007892145	0.043316118	col-12	V	10423898	45.27986305	0.772490297	0.243211507	3.176207849	0.00149214	0.005967437	col-12	V	10423898	45.27986305	1.186136677	0.238574176	4.971773122	6.63E-07	5.97E-06	col-12	V	10423898	45.27986305	-0.78235912	0.279732501	-2.796811652	0.005160961	0.072997239	col-12	V	10423898	21.71482584	-0.021287732	0.12547099
V	10420788	10421902	-1	WBGene00000602	Cuticle collagen 13 [Source:NCBI gene (formerly Entrezgene);Acc:179452]	protein_coding	col-13	NCBI gene (formerly Entrezgene)	col-13	179452	40.46455511	1.006669422	0.234065069	4.30081014	1.70E-05	0.000271546	col-13	V	10420788	40.46455511	1.033049976	0.233502963	4.424140756	9.68E-06	6.90E-05	col-13	V	10420788	40.46455511	0.768037342	0.237591273	3.232599136	0.001226696	0.005278398	col-13	V	10420788	40.46455511	-0.520692633	0.270363344	-1.925899512	0.054116922	0.319825664	col-13	V	10420788	21.61011388	-0.07398586	0.164001643
IV	7753408	7754656	1	WBGene00000603	Col_cuticle_N domain-containing protein;Cuticle collagen 14 [Source:NCBI gene (formerly Entrezgene);Acc:177559]	protein_coding	col-14	NCBI gene (formerly Entrezgene)	col-14	177559	4.406805871	0.602410124	0.751734328	0.801360403	0.422923032	0.629791256	col-14	IV	7753408	4.406805871	1.085235869	0.722960853	1.501099077	0.133329938	0.23893336	col-14	IV	7753408	4.406805871	1.762552771	0.693048972	2.543186472	0.010984659	0.034655122	col-14	IV	7753408	4.406805871	1.351557372	0.710848474	1.901329779	0.057258831	0.327028168	col-14	IV	7753408	4.969732328	0.015369429	0.162590542
II	4866436	4867576	-1	WBGene00000606	COLlagen [Source:NCBI gene (formerly Entrezgene);Acc:173839]	protein_coding	col-17	NCBI gene (formerly Entrezgene)	col-17	173839	1.11342707	-4.677870157	1.998098816	-2.341160567	0.019223897	NA	col-17	II	4866436	1.11342707	-4.667413657	1.998098816	-2.335927342	0.019495029	0.051957427	col-17	II	4866436	1.11342707	-4.642390712	1.998098816	-2.323403965	0.020157461	0.057467679	col-17	II	4866436	1.11342707	-2.170505127	1.86525369	-1.163651432	0.244565299	NA	col-17	II	4866436	1.852342569	0.002596443	0.185141866
X	421707	422691	1	WBGene00000608	Cuticle collagen 19 [Source:NCBI gene (formerly Entrezgene);Acc:180397]	protein_coding	col-19	NCBI gene (formerly Entrezgene)	col-19	180397	0.554043022	0	2.101065448	0	1	NA	col-19	X	421707	0.554043022	2.366775624	1.971488899	1.200501624	0.229944582	NA	col-19	X	421707	0.554043022	2.968790884	1.927704174	1.5400656	0.123544364	NA	col-19	X	421707	0.554043022	0.691701648	2.101065448	0.329214708	0.741993407	NA	col-19	X	421707	0.362734545	0	0.185540985
II	4869670	4870791	-1	WBGene00000609	Col_cuticle_N domain-containing protein [Source:NCBI gene (formerly Entrezgene);Acc:173840]	protein_coding	col-20	NCBI gene (formerly Entrezgene)	col-20	173840	0.049624421	0	4.784659053	0	1	NA	col-20	II	4869670	0.049624421	0.619239138	4.784659053	0.12942179	0.897023907	NA	col-20	II	4869670	0.049624421	0	4.784659053	0	1	NA	col-20	II	4869670	0.049624421	0	4.784659053	0	1	NA	col-20	II	4869670	0.050933161	0	0.18640004
IV	4263293	4265223	1	WBGene00000610	Col_cuticle_N domain-containing protein [Source:NCBI gene (formerly Entrezgene);Acc:177191]	protein_coding	col-33	NCBI gene (formerly Entrezgene)	col-33	177191	0.490282585	-1.539217729	2.244470025	-0.685782262	0.492850424	NA	col-33	IV	4263293	0.490282585	1.191379567	2.10432263	0.566158226	0.571286225	NA	col-33	IV	4263293	0.490282585	0.548717494	2.163728232	0.253598158	0.79980602	NA	col-33	IV	4263293	0.490282585	-1.453527013	2.244470025	-0.647603664	0.517241327	NA	col-33	IV	4263293	0.15855509	0.002398224	0.186710312
IV	4243545	4244610	-1	WBGene00000611	Cuticle collagen 34 [Source:NCBI gene (formerly Entrezgene);Acc:177188]	protein_coding	col-34	NCBI gene (formerly Entrezgene)	col-34	177188	103.6237588	0.20001312	0.170521021	1.17295286	0.24081471	0.446473548	col-34	IV	4243545	103.6237588	0.41000422	0.168255061	2.436801703	0.014817803	0.041532028	col-34	IV	4243545	103.6237588	0.080407637	0.171238527	0.469565106	0.63866576	0.766024328	col-34	IV	4243545	103.6237588	-0.463437187	0.177923061	-2.604705569	0.009195324	0.109361013	col-34	IV	4243545	266.9386457	-0.130651089	0.10442299
I	7385907	7386935	-1	WBGene00000612	Col_cuticle_N domain-containing protein [Source:NCBI gene (formerly Entrezgene);Acc:172492]	protein_coding	col-35	NCBI gene (formerly Entrezgene)	col-35	172492	0.097214469	0	4.784659053	0	1	NA	col-35	I	7385907	0.097214469	1.329417118	4.783396149	0.277923274	0.781071257	NA	col-35	I	7385907	0.097214469	0	4.784659053	0	1	NA	col-35	I	7385907	0.097214469	0	4.784659053	0	1	NA	col-35	I	7385907	0.052576833	0	0.18640004
II	7167511	7168812	-1	WBGene00000613	Cuticle collagen 36 [Source:NCBI gene (formerly Entrezgene);Acc:174178]	protein_coding	col-36	NCBI gene (formerly Entrezgene)	col-36	174178	1.318815137	-2.203616063	1.480091892	-1.488837331	0.136530209	NA	col-36	II	7167511	1.318815137	-0.788826633	1.357010506	-0.581297366	0.561040055	0.686495084	col-36	II	7167511	1.318815137	0.230050636	1.225545356	0.18771287	0.851101741	0.913895919	col-36	II	7167511	1.318815137	0.972441422	1.156592824	0.840781131	0.40047056	NA	col-36	II	7167511	0.575079588	-0.002904986	0.181164978
V	12166706	12167753	-1	WBGene00000614	Col_cuticle_N domain-containing protein [Source:NCBI gene (formerly Entrezgene);Acc:179668]	protein_coding	col-37	NCBI gene (formerly Entrezgene)	col-37	179668	0	NA	NA	NA	NA	NA	col-37	V	12166706	0	NA	NA	NA	NA	NA	col-37	V	12166706	0	NA	NA	NA	NA	NA	col-37	V	12166706	0	NA	NA	NA	NA	NA	col-37	V	12166706	0.154937709	0.00126296	0.186486445
II	8568035	8569088	-1	WBGene00000615	Col_cuticle_N domain-containing protein [Source:NCBI gene (formerly Entrezgene);Acc:174370]	protein_coding	col-38	NCBI gene (formerly Entrezgene)	col-38	174370	1.724997916	-0.243446603	0.922043882	-0.264029303	0.791757339	NA	col-38	II	8568035	1.724997916	-1.236027321	1.054627595	-1.172003585	0.241195617	0.37458001	col-38	II	8568035	1.724997916	-0.634657948	0.970117554	-0.654207261	0.512978284	0.665944668	col-38	II	8568035	1.724997916	-0.365293196	0.943956165	-0.386981101	0.6987702	NA	col-38	II	8568035	3.587036681	-0.013568619	0.165566758
II	10704916	10706019	1	WBGene00000616	Cuticle collagen 39 [Source:NCBI gene (formerly Entrezgene);Acc:174651]	protein_coding	col-39	NCBI gene (formerly Entrezgene)	col-39	174651	1324.23571	1.182049793	0.376503625	3.139544253	0.001692109	0.012942533	col-39	II	10704916	1324.23571	1.655954025	0.376375227	4.39974235	1.08E-05	7.66E-05	col-39	II	10704916	1324.23571	1.186075609	0.376499283	3.150273226	0.001631178	0.006754654	col-39	II	10704916	1324.23571	-0.743892547	0.377697797	-1.969544311	0.048890619	0.302869499	col-39	II	10704916	1517.608452	-0.156892114	0.118978402
II	1104942	1106964	-1	WBGene00000617	Cuticle collagen 40 [Source:NCBI gene (formerly Entrezgene);Acc:173495]	protein_coding	col-40	NCBI gene (formerly Entrezgene)	col-40	173495	0.197859371	0.666305645	3.751268642	0.177621415	0.859020305	NA	col-40	II	1104942	0.197859371	0.603902057	3.751268642	0.160986086	0.872104359	NA	col-40	II	1104942	0.197859371	1.324407346	3.748948913	0.353274311	0.723882802	NA	col-40	II	1104942	0.197859371	0	3.751268642	0	1	NA	col-40	II	1104942	0.10174768	0	0.18640004
X	15175032	15176481	-1	WBGene00000618	Col_cuticle_N domain-containing protein [Source:NCBI gene (formerly Entrezgene);Acc:181610]	protein_coding	col-41	NCBI gene (formerly Entrezgene)	col-41	181610	1.40851015	-2.82825579	1.526230966	-1.853098157	0.063868291	NA	col-41	X	15175032	1.40851015	-0.296298303	1.259415602	-0.235266502	0.814001893	0.879267569	col-41	X	15175032	1.40851015	-0.791917904	1.306430167	-0.606169334	0.544402314	0.692015387	col-41	X	15175032	1.40851015	-0.275578826	1.26213329	-0.218343679	0.827161345	NA	col-41	X	15175032	2.347679788	0.029378972	0.206175275
V	8049703	8050911	-1	WBGene00000620	Col_cuticle_N domain-containing protein [Source:NCBI gene (formerly Entrezgene);Acc:179187]	protein_coding	col-43	NCBI gene (formerly Entrezgene)	col-43	179187	0.092706402	0.603222477	4.784659053	0.126074287	0.899673121	NA	col-43	V	8049703	0.092706402	0.624782879	4.784659053	0.130580439	0.896107218	NA	col-43	V	8049703	0.092706402	0	4.784659053	0	1	NA	col-43	V	8049703	0.092706402	0	4.784659053	0	1	NA	col-43	V	8049703	0.357398762	0.002006654	0.184725493
X	13591475	13592543	1	WBGene00000621	Col_cuticle_N domain-containing protein [Source:NCBI gene (formerly Entrezgene);Acc:186211]	protein_coding	col-44	NCBI gene (formerly Entrezgene)	col-44	186211	1.092851563	-0.762940835	1.443135303	-0.528668957	0.597035116	NA	col-44	X	13591475	1.092851563	-0.04326456	1.34690442	-0.032121478	0.974375175	0.984774654	col-44	X	13591475	1.092851563	0.192724905	1.322114793	0.145770175	0.884102821	0.935291425	col-44	X	13591475	1.092851563	-0.776439319	1.447293495	-0.536476756	0.591629096	NA	col-44	X	13591475	1.44725973	-0.010053129	0.174391702
I	115687	117498	1	WBGene00000622	Col_cuticle_N domain-containing protein [Source:NCBI gene (formerly Entrezgene);Acc:171605]	protein_coding	col-45	NCBI gene (formerly Entrezgene)	col-45	171605	5.147162354	-0.919455081	0.604618726	-1.520718829	0.128330411	0.298276053	col-45	I	115687	5.147162354	-0.561567338	0.550619194	-1.019883331	0.307783796	0.448311508	col-45	I	115687	5.147162354	-0.283952513	0.540486234	-0.52536493	0.599329528	0.736851033	col-45	I	115687	5.147162354	0.345842467	0.504681693	0.6852685	0.493174505	0.81528917	col-45	I	115687	5.134766528	0.004221128	0.149903211
I	741878	747213	-1	WBGene00000623	COLlagen [Source:NCBI gene (formerly Entrezgene);Acc:4363005]	protein_coding	col-46	NCBI gene (formerly Entrezgene)	col-46	4363005	11.06176196	-4.714149901	1.635741197	-2.881965626	0.003952028	0.025203117	col-46	I	741878	11.06176196	-5.35899887	1.742571455	-3.075339525	0.00210263	0.00796463	col-46	I	741878	11.06176196	-4.686199564	1.636940655	-2.862779141	0.004199432	0.015352999	col-46	I	741878	11.06176196	0.739818369	1.424386017	0.519394574	0.603485614	0.872982695	col-46	I	741878	30.41013592	0.038885427	0.189648294
I	745888	748288	1	WBGene00000624	COLlagen [Source:NCBI gene (formerly Entrezgene);Acc:4363004]	protein_coding	col-47	NCBI gene (formerly Entrezgene)	col-47	4363004	2.618684997	-4.60896599	1.605044069	-2.871551056	0.004084628	0.025872219	col-47	I	745888	2.618684997	-4.598509483	1.605044069	-2.865036277	0.004169615	0.014344915	col-47	I	745888	2.618684997	-4.57348652	1.605044069	-2.849446074	0.004379543	0.01590938	col-47	I	745888	2.618684997	1.015018276	1.260421659	0.805300567	0.420646255	NA	col-47	I	745888	3.220009916	-0.013547555	0.177697014
I	3010684	3011665	1	WBGene00000625	Col_cuticle_N domain-containing protein [Source:NCBI gene (formerly Entrezgene);Acc:171873]	protein_coding	col-48	NCBI gene (formerly Entrezgene)	col-48	171873	17.01259316	-0.671589926	0.40195773	-1.67079739	0.094761704	0.244380236	col-48	I	3010684	17.01259316	0.671385612	0.353668662	1.898346346	0.057650473	0.123749521	col-48	I	3010684	17.01259316	0.57983647	0.356133555	1.628143326	0.103494498	0.212681865	col-48	I	3010684	17.01259316	0.386514946	0.361580197	1.068960495	0.285087471	0.665056701	col-48	I	3010684	24.2020077	0.946945767	0.496218132
I	3137185	3138447	1	WBGene00000626	Col_cuticle_N domain-containing protein [Source:NCBI gene (formerly Entrezgene);Acc:187239]	protein_coding	col-49	NCBI gene (formerly Entrezgene)	col-49	187239	0.249976327	0.692420906	3.58522087	0.193132008	0.846855586	NA	col-49	I	3137185	0.249976327	-0.105398729	3.593923868	-0.029326923	0.976603855	NA	col-49	I	3137185	0.249976327	-0.084741017	3.593923868	-0.023578968	0.981188448	NA	col-49	I	3137185	0.249976327	-0.749175766	3.593923868	-0.208456215	0.834872767	NA	col-49	I	3137185	0	0	0.189723864
I	3651236	3652702	-1	WBGene00000627	Col_cuticle_N domain-containing protein [Source:NCBI gene (formerly Entrezgene);Acc:189050]	protein_coding	col-50	NCBI gene (formerly Entrezgene)	col-50	189050	1.753235886	0.386384163	1.311611028	0.294587462	0.768309042	NA	col-50	I	3651236	1.753235886	1.459174098	1.200514025	1.215457768	0.224191547	0.35625417	col-50	I	3651236	1.753235886	2.589408176	1.146819499	2.257903861	0.023951654	0.066133574	col-50	I	3651236	1.753235886	-1.331362741	1.498413567	-0.888514873	0.374263859	NA	col-50	I	3651236	0.520721883	-0.007790632	0.181551929
I	3653997	3655265	1	WBGene00000628	Col_cuticle_N domain-containing protein [Source:NCBI gene (formerly Entrezgene);Acc:189052]	protein_coding	col-51	NCBI gene (formerly Entrezgene)	col-51	189052	0.156575184	0	4.784659053	0	1	NA	col-51	I	3653997	0.156575184	0.619436463	4.784659053	0.129463031	0.896991276	NA	col-51	I	3653997	0.156575184	1.430532045	4.779479759	0.299307062	0.764705767	NA	col-51	I	3653997	0.156575184	0	4.784659053	0	1	NA	col-51	I	3653997	0.26482546	0	0.186145298
I	4571192	4575038	-1	WBGene00000629	COLlagen [Source:NCBI gene (formerly Entrezgene);Acc:183885]	protein_coding	col-52	NCBI gene (formerly Entrezgene)	col-52	183885	0.528210249	1.918993586	1.990707633	0.9639756	0.335058159	NA	col-52	I	4571192	0.528210249	2.294858034	1.950908454	1.176302265	0.239474111	NA	col-52	I	4571192	0.528210249	1.330412188	2.070027817	0.642702565	0.520417116	NA	col-52	I	4571192	0.528210249	1.43429431	2.072458767	0.69207375	0.488891016	NA	col-52	I	4571192	0.417021329	0.002675442	0.18322983
I	5644729	5646370	1	WBGene00000630	COLlagen [Source:NCBI gene (formerly Entrezgene);Acc:172222]	protein_coding	col-53	NCBI gene (formerly Entrezgene)	col-53	172222	37.04484678	0.382796103	0.266983133	1.433783844	0.151633957	0.331824541	col-53	I	5644729	37.04484678	0.609166816	0.264054841	2.306970831	0.021056446	0.055296571	col-53	I	5644729	37.04484678	0.342708798	0.268417927	1.276773136	0.201682352	0.348557774	col-53	I	5644729	37.04484678	-0.160929792	0.279841284	-0.575075234	0.565240417	0.854133382	col-53	I	5644729	32.48071333	-0.007377424	0.11877206
I	5842709	5844050	1	WBGene00000631	Col_cuticle_N domain-containing protein [Source:NCBI gene (formerly Entrezgene);Acc:185226]	protein_coding	col-54	NCBI gene (formerly Entrezgene)	col-54	185226	2.55987853	1.193878016	1.473195332	0.810400352	0.417710115	0.625298361	col-54	I	5842709	2.55987853	3.606312592	1.268229489	2.843580458	0.004460974	0.015123699	col-54	I	5842709	2.55987853	4.554628755	1.243092867	3.66394891	0.000248356	0.001300379	col-54	I	5842709	2.55987853	0.692269158	1.58249173	0.437455151	0.661781295	NA	col-54	I	5842709	0.661870635	0	0.183343406
I	6199673	6200193	1	WBGene00000632	COLlagen [Source:NCBI gene (formerly Entrezgene);Acc:188127]	protein_coding	col-55	NCBI gene (formerly Entrezgene)	col-55	188127	0.252660083	0.575426751	3.020429829	0.190511544	0.848908298	NA	col-55	I	6199673	0.252660083	-0.816774099	3.024907665	-0.270016209	0.787147784	NA	col-55	I	6199673	0.252660083	0.723857298	3.016894083	0.239934608	0.810380951	NA	col-55	I	6199673	0.252660083	-0.741540036	3.024907665	-0.245144685	0.806344405	NA	col-55	I	6199673	0.255348893	-0.00293628	0.18572544
I	6232777	6234280	1	WBGene00000633	COLlagen [Source:NCBI gene (formerly Entrezgene);Acc:188271]	protein_coding	col-56	NCBI gene (formerly Entrezgene)	col-56	188271	3.599236296	-0.29552659	0.681552985	-0.433607653	0.664573376	0.808030426	col-56	I	6232777	3.599236296	-0.69877425	0.716593952	-0.975132776	0.329494402	0.472046453	col-56	I	6232777	3.599236296	-0.161958139	0.674757473	-0.240024224	0.810311478	0.88723767	col-56	I	6232777	3.599236296	-0.39213715	0.696178053	-0.563271348	0.573250125	0.858803693	col-56	I	6232777	5.90131455	-0.062185862	0.221594276
I	6311229	6312416	1	WBGene00000634	Col_cuticle_N domain-containing protein [Source:NCBI gene (formerly Entrezgene);Acc:184957]	protein_coding	col-58	NCBI gene (formerly Entrezgene)	col-58	184957	2.953570337	1.791987619	1.075195527	1.666662085	0.095581616	0.245662805	col-58	I	6311229	2.953570337	2.799584172	1.030821425	2.715876973	0.006610048	0.020994996	col-58	I	6311229	2.953570337	2.529568848	1.040481519	2.431152118	0.015050894	0.045059462	col-58	I	6311229	2.953570337	0.723567854	1.176450052	0.615043412	0.538526051	NA	col-58	I	6311229	3.011040852	0.012746134	0.167614938
I	7105302	7106926	1	WBGene00000636	Col_cuticle_N domain-containing protein [Source:NCBI gene (formerly Entrezgene);Acc:172445]	protein_coding	col-60	NCBI gene (formerly Entrezgene)	col-60	172445	1.255053126	-1.498225877	1.322909303	-1.132523502	0.257414409	NA	col-60	I	7105302	1.255053126	-0.500708148	1.188416239	-0.421323886	0.673518591	0.778443232	col-60	I	7105302	1.255053126	-1.087952953	1.26020183	-0.863316437	0.38796351	0.551845257	col-60	I	7105302	1.255053126	-0.998023271	1.257737495	-0.793506813	0.427482602	NA	col-60	I	7105302	0.951956783	0.00090807	0.172795346
I	7202205	7203533	-1	WBGene00000637	Col_cuticle_N domain-containing protein [Source:NCBI gene (formerly Entrezgene);Acc:182090]	protein_coding	col-61	NCBI gene (formerly Entrezgene)	col-61	182090	7.82264822	-0.053276619	0.490818361	-0.108546507	0.913562191	0.955669094	col-61	I	7202205	7.82264822	0.397811559	0.472347079	0.842201798	0.399675007	0.540730793	col-61	I	7202205	7.82264822	0.242852417	0.478676016	0.507341938	0.611914918	0.746968968	col-61	I	7202205	7.82264822	-0.837521732	0.544023251	-1.539496209	0.123683203	0.474554544	col-61	I	7202205	9.048876791	0.02474233	0.147727911
I	7403291	7404374	-1	WBGene00000638	Col_cuticle_N domain-containing protein [Source:NCBI gene (formerly Entrezgene);Acc:172495]	protein_coding	col-62	NCBI gene (formerly Entrezgene)	col-62	172495	8.419692311	0.853214208	0.53455052	1.596133904	0.110458901	0.271436343	col-62	I	7403291	8.419692311	1.150940725	0.524198546	2.195619837	0.028119165	0.069920975	col-62	I	7403291	8.419692311	1.642030622	0.510422735	3.21700134	0.00129538	0.005527717	col-62	I	7403291	8.419692311	-0.00541882	0.583416966	-0.009288074	0.992589295	0.99837405	col-62	I	7403291	3.483399843	-0.001579975	0.150325153
I	8243694	8244963	-1	WBGene00000639	Col_cuticle_N domain-containing protein [Source:NCBI gene (formerly Entrezgene);Acc:172607]	protein_coding	col-63	NCBI gene (formerly Entrezgene)	col-63	172607	1.122881171	0.316114367	1.404685345	0.225042831	0.821945954	NA	col-63	I	8243694	1.122881171	1.316046328	1.307262321	1.006719392	0.314069641	0.45534674	col-63	I	8243694	1.122881171	0.653720167	1.365938488	0.478586827	0.632232592	0.761572426	col-63	I	8243694	1.122881171	-0.01675002	1.464280578	-0.011439078	0.990873135	NA	col-63	I	8243694	1.095142769	0.024094918	0.193214304
I	9893621	9895766	-1	WBGene00000640	Col_cuticle_N domain-containing protein [Source:NCBI gene (formerly Entrezgene);Acc:186127]	protein_coding	col-64	NCBI gene (formerly Entrezgene)	col-64	186127	8.432847637	0.590119552	0.467979412	1.260994686	0.207310762	0.404780823	col-64	I	9893621	8.432847637	0.933272481	0.455322557	2.049695249	0.040394179	0.093326702	col-64	I	9893621	8.432847637	0.366643461	0.479451934	0.764713697	0.444442048	0.606856284	col-64	I	9893621	8.432847637	0.415060518	0.479542951	0.865533561	0.386746004	0.750181021	col-64	I	9893621	23.30227788	-0.109900914	0.227875264
I	11489158	11490578	-1	WBGene00000641	Col_cuticle_N domain-containing protein [Source:NCBI gene (formerly Entrezgene);Acc:187138]	protein_coding	col-65	NCBI gene (formerly Entrezgene)	col-65	187138	10.27262067	1.168940067	0.625867219	1.867712562	0.061802147	0.184807389	col-65	I	11489158	10.27262067	2.791690187	0.582169982	4.79531799	1.62E-06	1.36E-05	col-65	I	11489158	10.27262067	2.090399727	0.595241311	3.51185257	0.000444995	0.002173335	col-65	I	11489158	10.27262067	1.29103464	0.620026134	2.082226167	0.037321816	0.262526496	col-65	I	11489158	7.140905161	-0.041711495	0.204980292
I	11559446	11560565	1	WBGene00000642		pseudogene				NA	0.250684289	-2.13086204	2.960783936	-0.719695218	0.471712671	NA		I	11559446	0.250684289	-1.390328087	2.960783936	-0.469581069	0.638654352	NA		I	11559446	0.250684289	-1.369390997	2.960783936	-0.462509601	0.643715919	NA		I	11559446	0.250684289	-2.045171498	2.960783936	-0.690753376	0.48972054	NA		I	11559446	0	0	0.189723864
II	104534	105829	1	WBGene00000644	Col_cuticle_N domain-containing protein [Source:NCBI gene (formerly Entrezgene);Acc:173395]	protein_coding	col-68	NCBI gene (formerly Entrezgene)	col-68	173395	4.192176342	-0.650498675	0.70406206	-0.923922352	0.355526744	0.567276517	col-68	II	104534	4.192176342	-0.063746799	0.663856038	-0.096025035	0.923500689	0.952043482	col-68	II	104534	4.192176342	-0.021809185	0.662736422	-0.032907781	0.973748127	0.984436465	col-68	II	104534	4.192176342	-1.014853621	0.737975918	-1.375185281	0.16907401	0.546545092	col-68	II	104534	4.665105094	-0.076906981	0.251530842
II	303881	305745	-1	WBGene00000645	Col_cuticle_N domain-containing protein [Source:NCBI gene (formerly Entrezgene);Acc:186819]	protein_coding	col-69	NCBI gene (formerly Entrezgene)	col-69	186819	63.97408441	0.621739555	0.249974839	2.487208539	0.01287499	0.061880187	col-69	II	303881	63.97408441	1.388899906	0.241153931	5.759391529	8.44E-09	1.04E-07	col-69	II	303881	63.97408441	1.609921542	0.239462623	6.723059838	1.78E-11	3.14E-10	col-69	II	303881	63.97408441	1.015549658	0.245582059	4.135276263	3.55E-05	0.001398278	col-69	II	303881	70.46427181	-0.004706977	0.10375632
II	1470565	1472260	1	WBGene00000646	Uncharacterized protein [Source:NCBI gene (formerly Entrezgene);Acc:186749]	protein_coding	H17B01.2	NCBI gene (formerly Entrezgene)	H17B01.2	186749	0	NA	NA	NA	NA	NA	H17B01.2	II	1470565	0	NA	NA	NA	NA	NA	H17B01.2	II	1470565	0	NA	NA	NA	NA	NA	H17B01.2	II	1470565	0	NA	NA	NA	NA	NA	H17B01.2	II	1470565	0	0	0.189723864
II	3500077	3502570	-1	WBGene00000647	Col_cuticle_N domain-containing protein [Source:NCBI gene (formerly Entrezgene);Acc:173695]	protein_coding	col-71	NCBI gene (formerly Entrezgene)	col-71	173695	107.3288499	-0.045663598	0.195538553	-0.233527337	0.815351944	0.901630318	col-71	II	3500077	107.3288499	0.583561246	0.18930155	3.082707177	0.002051269	0.007797853	col-71	II	3500077	107.3288499	0.842744633	0.187714549	4.489500882	7.14E-06	5.29E-05	col-71	II	3500077	107.3288499	0.164175883	0.19322819	0.84964768	0.395520995	0.755262723	col-71	II	3500077	117.6118282	0.035804271	0.094510949
II	3520703	3524197	-1	WBGene00000648	COLlagen [Source:NCBI gene (formerly Entrezgene);Acc:173698]	protein_coding	col-72	NCBI gene (formerly Entrezgene)	col-72	173698	1.868522861	-0.842205695	0.963458165	-0.874148692	0.382037283	NA	col-72	II	3520703	1.868522861	-0.895457069	0.994071457	-0.900797485	0.367696005	0.510676445	col-72	II	3520703	1.868522861	0.154249159	0.857429928	0.179897102	0.857233351	0.918091071	col-72	II	3520703	1.868522861	-1.265366168	1.125291072	-1.12447899	0.260809878	NA	col-72	II	3520703	1.200491095	-0.003903782	0.170741218
II	4872098	4873129	-1	WBGene00000649	Col_cuticle_N domain-containing protein [Source:NCBI gene (formerly Entrezgene);Acc:184366]	protein_coding	col-73	NCBI gene (formerly Entrezgene)	col-73	184366	1.413389309	-0.736791253	1.201754077	-0.613096529	0.539812515	NA	col-73	II	4872098	1.413389309	-0.468583024	1.171127693	-0.400112666	0.689073535	0.790521574	col-73	II	4872098	1.413389309	-0.751757381	1.204049213	-0.624357686	0.532392707	0.681556667	col-73	II	4872098	1.413389309	-1.076076808	1.247764445	-0.862403807	0.388465346	NA	col-73	II	4872098	1.589491394	-0.009675762	0.174638965
II	5830374	5832022	1	WBGene00000650	Col_cuticle_N domain-containing protein [Source:NCBI gene (formerly Entrezgene);Acc:173989]	protein_coding	col-74	NCBI gene (formerly Entrezgene)	col-74	173989	2.254841705	-0.114235881	1.067958428	-0.106966599	0.914815478	NA	col-74	II	5830374	2.254841705	1.604377502	0.923660401	1.736977681	0.082391111	0.16368422	col-74	II	5830374	2.254841705	1.097904844	0.953084812	1.151948735	0.24934214	0.405458161	col-74	II	5830374	2.254841705	0.676999537	0.991113497	0.683069638	0.49456284	NA	col-74	II	5830374	2.040539798	-0.024851531	0.179577336
II	6426293	6427513	1	WBGene00000651	Putative cuticle collagen 75 [Source:NCBI gene (formerly Entrezgene);Acc:186968]	protein_coding	col-75	NCBI gene (formerly Entrezgene)	col-75	186968	2.677663735	-0.199762181	0.857796759	-0.232878218	0.815855973	0.901783627	col-75	II	6426293	2.677663735	-0.674205363	0.900390551	-0.748792135	0.453982501	0.592883156	col-75	II	6426293	2.677663735	-0.057368924	0.848588957	-0.06760508	0.946100011	0.969356951	col-75	II	6426293	2.677663735	-0.279191934	0.870406644	-0.320760343	0.748392015	NA	col-75	II	6426293	1.345893029	-0.001890659	0.169384893
II	8204339	8207495	1	WBGene00000652	Col_cuticle_N domain-containing protein [Source:NCBI gene (formerly Entrezgene);Acc:174320]	protein_coding	col-76	NCBI gene (formerly Entrezgene)	col-76	174320	471.3759765	-0.58113301	0.170661291	-3.405183491	0.000661196	0.005981058	col-76	II	8204339	471.3759765	-1.85822741	0.174459839	-10.65131907	1.72E-26	1.12E-24	col-76	II	8204339	471.3759765	-1.910158298	0.174780177	-10.92891846	8.38E-28	5.72E-26	col-76	II	8204339	471.3759765	-0.719141644	0.171116541	-4.202642491	2.64E-05	0.001100026	col-76	II	8204339	1320.74896	-0.277177836	0.117324259
II	8358228	8359381	-1	WBGene00000653	Col_cuticle_N domain-containing protein [Source:NCBI gene (formerly Entrezgene);Acc:174336]	protein_coding	col-77	NCBI gene (formerly Entrezgene)	col-77	174336	20.41538687	-0.034800405	0.33584417	-0.103620692	0.917470366	0.957984031	col-77	II	8358228	20.41538687	0.391351946	0.320659851	1.220458202	0.222291225	0.354071252	col-77	II	8358228	20.41538687	1.298149702	0.300092397	4.325833357	1.52E-05	0.000104657	col-77	II	8358228	20.41538687	0.636046599	0.314865906	2.020055479	0.043377633	0.284723285	col-77	II	8358228	29.20472362	-0.023960876	0.120208663
II	9152531	9154336	1	WBGene00000654	COLlagen [Source:NCBI gene (formerly Entrezgene);Acc:189274]	protein_coding	col-78	NCBI gene (formerly Entrezgene)	col-78	189274	1.36235405	-0.886233852	1.15052689	-0.770285215	0.441130725	NA	col-78	II	9152531	1.36235405	-0.292097492	1.073840418	-0.272012011	0.785612784	0.859545203	col-78	II	9152531	1.36235405	-0.848800397	1.150123521	-0.738008033	0.460509568	0.619462651	col-78	II	9152531	1.36235405	-0.239078365	1.075620018	-0.222270282	0.824103485	NA	col-78	II	9152531	1.42327327	0.012715082	0.181040628
II	10703613	10704572	1	WBGene00000655	Putative cuticle collagen 79 [Source:NCBI gene (formerly Entrezgene);Acc:174650]	protein_coding	col-79	NCBI gene (formerly Entrezgene)	col-79	174650	0.493055703	-0.114782218	2.040228244	-0.056259499	0.955135083	NA	col-79	II	10703613	0.493055703	1.630257773	1.909374171	0.853817862	0.393205916	NA	col-79	II	10703613	0.493055703	1.260647187	1.951829408	0.6458798	0.518357203	NA	col-79	II	10703613	0.493055703	-0.01195573	2.040228244	-0.005859996	0.995324426	NA	col-79	II	10703613	0.207157647	-0.001031392	0.18645767
II	10707201	10708287	1	WBGene00000656	Putative cuticle collagen 80 [Source:NCBI gene (formerly Entrezgene);Acc:174652]	protein_coding	col-80	NCBI gene (formerly Entrezgene)	col-80	174652	1204.709964	0.471012035	0.265596863	1.773409631	0.076160854	0.212790553	col-80	II	10707201	1204.709964	-0.068692564	0.265819204	-0.258418365	0.796084045	0.866175409	col-80	II	10707201	1204.709964	-0.680156953	0.266218027	-2.554886914	0.01062223	0.033752031	col-80	II	10707201	1204.709964	-1.047823173	0.266566324	-3.930816009	8.47E-05	0.002901096	col-80	II	10707201	2151.430894	-0.319956844	0.116301864
II	11012397	11013767	-1	WBGene00000657	Col_cuticle_N domain-containing protein [Source:NCBI gene (formerly Entrezgene);Acc:174686]	protein_coding	col-81	NCBI gene (formerly Entrezgene)	col-81	174686	4.149806149	-1.541521202	0.616218466	-2.501582292	0.01236397	0.06006805	col-81	II	11012397	4.149806149	-2.917110947	0.798255494	-3.654357496	0.000257827	0.001285186	col-81	II	11012397	4.149806149	-1.761853046	0.639264748	-2.756061632	0.005850197	0.020401508	col-81	II	11012397	4.149806149	-1.106340301	0.58524044	-1.89040303	0.058704078	0.330409142	col-81	II	11012397	5.049254916	-0.015635918	0.143933261
II	11044074	11045972	-1	WBGene00000658	Col_cuticle_N domain-containing protein [Source:NCBI gene (formerly Entrezgene);Acc:185221]	protein_coding	col-83	NCBI gene (formerly Entrezgene)	col-83	185221	5.357061171	0.406084936	0.650600812	0.62416912	0.532516525	0.717385799	col-83	II	11044074	5.357061171	0.517059373	0.644891425	0.801777403	0.422681732	0.563210785	col-83	II	11044074	5.357061171	1.050536641	0.623349502	1.685309185	0.091928934	0.194580472	col-83	II	11044074	5.357061171	-0.036265503	0.680924553	-0.053259209	0.957525381	0.988578147	col-83	II	11044074	3.378225238	-0.009436515	0.16232501
II	11868534	11869682	1	WBGene00000659	Col_cuticle_N domain-containing protein [Source:NCBI gene (formerly Entrezgene);Acc:174824]	protein_coding	col-84	NCBI gene (formerly Entrezgene)	col-84	174824	0.596936513	-0.8200963	1.972421516	-0.415781461	0.677569926	NA	col-84	II	11868534	0.596936513	-0.090561899	1.968163164	-0.04601341	0.963299561	NA	col-84	II	11868534	0.596936513	1.551544105	1.786849176	0.868312852	0.385223088	NA	col-84	II	11868534	0.596936513	-0.741827577	1.972421516	-0.376099921	0.706842613	NA	col-84	II	11868534	0.154574105	0.001230642	0.186481297
II	12493703	12495095	-1	WBGene00000660	Col_cuticle_N domain-containing protein [Source:NCBI gene (formerly Entrezgene);Acc:188672]	protein_coding	col-85	NCBI gene (formerly Entrezgene)	col-85	188672	0.901900086	0.534371195	1.62726055	0.328386991	0.742619078	NA	col-85	II	12493703	0.901900086	2.147047198	1.482222312	1.448532504	0.147468182	NA	col-85	II	12493703	0.901900086	-0.051868612	1.728868255	-0.030001484	0.97606587	NA	col-85	II	12493703	0.901900086	-0.010265977	1.728109203	-0.005940583	0.995260128	NA	col-85	II	12493703	0.634252114	0.00802619	0.181658793
II	13096009	13098275	-1	WBGene00000661	Col_cuticle_N domain-containing protein [Source:NCBI gene (formerly Entrezgene);Acc:190749]	protein_coding	col-86	NCBI gene (formerly Entrezgene)	col-86	190749	2.127207867	1.457549188	0.941181448	1.548637823	0.121468808	NA	col-86	II	13096009	2.127207867	0.043461742	1.050978478	0.041353599	0.967014004	0.979603733	col-86	II	13096009	2.127207867	0.359118569	0.995223695	0.360842061	0.718217518	0.824846111	col-86	II	13096009	2.127207867	0.192509068	1.030826488	0.186752155	0.851854961	NA	col-86	II	13096009	1.045042216	0.006879642	0.173035256
II	14089851	14094690	-1	WBGene00000662	COLlagen [Source:NCBI gene (formerly Entrezgene);Acc:3565880]	protein_coding	col-87	NCBI gene (formerly Entrezgene)	col-87	3565880	11.49429053	0.243402977	0.419900148	0.579668709	0.562138048	0.738915485	col-87	II	14089851	11.49429053	1.341454979	0.381554332	3.515763989	0.000438491	0.00204741	col-87	II	14089851	11.49429053	0.705639661	0.40029977	1.762778081	0.077937926	0.170884928	col-87	II	14089851	11.49429053	-0.114064267	0.437994816	-0.260423783	0.7945369	0.938645213	col-87	II	14089851	15.08542398	-0.100008359	0.227476269
III	41063	41971	1	WBGene00000663	Col_cuticle_N domain-containing protein [Source:NCBI gene (formerly Entrezgene);Acc:175170]	protein_coding	col-88	NCBI gene (formerly Entrezgene)	col-88	175170	1.799706008	-1.117219309	0.998427928	-1.118978423	0.263149344	NA	col-88	III	41063	1.799706008	-0.902294907	0.971050465	-0.92919466	0.352788214	0.495799542	col-88	III	41063	1.799706008	-1.738773099	1.085117479	-1.602382352	0.109071085	0.221319536	col-88	III	41063	1.799706008	-1.097133607	0.997308538	-1.100094469	0.271290964	NA	col-88	III	41063	3.469430583	-0.013112102	0.151583267
III	4748127	4749164	1	WBGene00000664	Col_cuticle_N domain-containing protein [Source:NCBI gene (formerly Entrezgene);Acc:175627]	protein_coding	col-89	NCBI gene (formerly Entrezgene)	col-89	175627	57.02400077	0.391535196	0.229707908	1.704491585	0.088289287	0.233503797	col-89	III	4748127	57.02400077	0.703703708	0.226075768	3.112689675	0.001853908	0.007174051	col-89	III	4748127	57.02400077	0.742905042	0.225763225	3.290637973	0.000999605	0.004430312	col-89	III	4748127	57.02400077	0.300506517	0.232214681	1.294089227	0.195634602	0.575417004	col-89	III	4748127	58.46827454	-0.021647046	0.104478894
III	7948838	7950068	1	WBGene00000665	Putative cuticle collagen 90 [Source:NCBI gene (formerly Entrezgene);Acc:176117]	protein_coding	col-90	NCBI gene (formerly Entrezgene)	col-90	176117	0.310005032	-2.178601804	3.409369935	-0.639004228	0.522820181	NA	col-90	III	7948838	0.310005032	-1.449032214	3.409369935	-0.425014663	0.670825986	NA	col-90	III	7948838	0.310005032	-1.41123647	3.409369935	-0.413928819	0.678926238	NA	col-90	III	7948838	0.310005032	-1.376662357	3.409369935	-0.403787909	0.686368688	NA	col-90	III	7948838	0.642112015	0.000612822	0.177044268
III	8262355	8263664	-1	WBGene00000666	Putative cuticle collagen 91 [Source:NCBI gene (formerly Entrezgene);Acc:184269]	protein_coding	col-91	NCBI gene (formerly Entrezgene)	col-91	184269	237.2984228	2.249263299	0.205550716	10.94261961	7.21E-28	2.89E-25	col-91	III	8262355	237.2984228	3.173023665	0.20297217	15.63280159	4.35E-55	1.39E-52	col-91	III	8262355	237.2984228	2.752460281	0.203925449	13.49738489	1.62E-41	2.38E-39	col-91	III	8262355	237.2984228	0.859927656	0.213869691	4.020801884	5.80E-05	0.00210492	col-91	III	8262355	310.4224279	-1.430692953	0.140834257
III	10982139	10983253	-1	WBGene00000667	Col_cuticle_N domain-containing protein [Source:NCBI gene (formerly Entrezgene);Acc:176528]	protein_coding	col-92	NCBI gene (formerly Entrezgene)	col-92	176528	38.84613284	-0.531736783	0.441475768	-1.204452932	0.228414564	0.431809378	col-92	III	10982139	38.84613284	-0.544929338	0.441245291	-1.234980517	0.216837755	0.347406492	col-92	III	10982139	38.84613284	-1.209224002	0.449885194	-2.687850185	0.007191365	0.024259425	col-92	III	10982139	38.84613284	-0.461346976	0.440491249	-1.047346518	0.294939788	0.675552458	col-92	III	10982139	155.6429116	-0.071177635	0.095583916
III	10984552	10985609	-1	WBGene00000668	Col_cuticle_N domain-containing protein [Source:NCBI gene (formerly Entrezgene);Acc:259335]	protein_coding	col-93	NCBI gene (formerly Entrezgene)	col-93	259335	1220.404938	0.758270447	0.211941921	3.577727533	0.000346594	0.003515323	col-93	III	10984552	1220.404938	1.728106543	0.211363357	8.175998744	2.93E-16	8.75E-15	col-93	III	10984552	1220.404938	1.508373497	0.211449157	7.133504423	9.78E-13	1.96E-11	col-93	III	10984552	1220.404938	-0.66571576	0.213816136	-3.113496356	0.001848848	0.033678446	col-93	III	10984552	951.4515091	0.160040028	0.115987649
III	10986808	10987873	-1	WBGene00000669	Col_cuticle_N domain-containing protein [Source:NCBI gene (formerly Entrezgene);Acc:259336]	protein_coding	col-94	NCBI gene (formerly Entrezgene)	col-94	259336	12370.23653	0.785038601	0.190488102	4.121194922	3.77E-05	0.000540302	col-94	III	10986808	12370.23653	1.004901362	0.190472285	5.275840315	1.32E-07	1.35E-06	col-94	III	10986808	12370.23653	0.992958874	0.190471849	5.21315291	1.86E-07	1.83E-06	col-94	III	10986808	12370.23653	0.090257558	0.190549388	0.473670157	0.635735138	0.886107558	col-94	III	10986808	2171.688542	-0.243108207	0.113765314
III	11703994	11705091	1	WBGene00000670	Col_cuticle_N domain-containing protein [Source:NCBI gene (formerly Entrezgene);Acc:176602]	protein_coding	col-95	NCBI gene (formerly Entrezgene)	col-95	176602	4.213817118	0.47852223	0.779467958	0.613908789	0.539275602	0.722299728	col-95	III	11703994	4.213817118	0.175522961	0.796847765	0.220271636	0.825659609	0.887052606	col-95	III	11703994	4.213817118	0.928137899	0.757265004	1.225644779	0.220332379	0.371043262	col-95	III	11703994	4.213817118	0.583456683	0.774722325	0.753117167	0.451379509	0.791653901	col-95	III	11703994	2.800563432	-0.009161815	0.160188392
III	11705652	11706765	-1	WBGene00000671	Col_cuticle_N domain-containing protein [Source:NCBI gene (formerly Entrezgene);Acc:353461]	protein_coding	col-96	NCBI gene (formerly Entrezgene)	col-96	353461	9.404640306	0.990611991	0.580394208	1.706791655	0.087860784	0.232952998	col-96	III	11705652	9.404640306	1.563130536	0.562113863	2.780807659	0.005422385	0.017785838	col-96	III	11705652	9.404640306	1.599080917	0.561148511	2.849657239	0.004376637	0.015902444	col-96	III	11705652	9.404640306	0.570715471	0.595462488	0.958440678	0.337840591	0.710292366	col-96	III	11705652	6.847975355	0.006012837	0.145476339
III	12992405	12993707	-1	WBGene00000672	Col_cuticle_N domain-containing protein [Source:NCBI gene (formerly Entrezgene);Acc:176721]	protein_coding	col-97	NCBI gene (formerly Entrezgene)	col-97	176721	6.388577684	-0.215796073	0.529859267	-0.407270547	0.683809292	0.821723021	col-97	III	12992405	6.388577684	-1.01900986	0.57071478	-1.785497581	0.074180643	0.150694784	col-97	III	12992405	6.388577684	-1.233976896	0.587174787	-2.101549527	0.035592755	0.091822746	col-97	III	12992405	6.388577684	-1.198876477	0.586417909	-2.044406317	0.040913424	0.275306886	col-97	III	12992405	11.0916933	-0.035714233	0.158676196
III	13019008	13020226	1	WBGene00000673	Col_cuticle_N domain-containing protein [Source:NCBI gene (formerly Entrezgene);Acc:176724]	protein_coding	col-98	NCBI gene (formerly Entrezgene)	col-98	176724	9851.562401	-0.05080164	0.15382448	-0.330257188	0.741205639	0.857829423	col-98	III	13019008	9851.562401	-0.123368895	0.153825069	-0.802007736	0.422548483	0.563080272	col-98	III	13019008	9851.562401	-0.172127509	0.153831944	-1.118932154	0.263169084	0.421932864	col-98	III	13019008	9851.562401	0.17507633	0.15379337	1.138386722	0.254959036	0.63406653	col-98	III	13019008	10298.67755	-0.11509404	0.083059629
IV	137974	147919	-1	WBGene00000674	Putative cuticle collagen 99 [Source:NCBI gene (formerly Entrezgene);Acc:185112]	protein_coding	col-99	NCBI gene (formerly Entrezgene)	col-99	185112	392.6368908	0.204304815	0.13652608	1.496452656	0.134535736	0.307387172	col-99	IV	137974	392.6368908	0.204486366	0.136384209	1.499340491	0.133785323	0.23950726	col-99	IV	137974	392.6368908	-0.122407571	0.137586786	-0.889675345	0.373640236	0.53775693	col-99	IV	137974	392.6368908	0.111529649	0.13678998	0.815334929	0.41488062	0.768805331	col-99	IV	137974	600.547502	0.020016587	0.057580954
IV	325435	327020	-1	WBGene00000675	Col_cuticle_N domain-containing protein [Source:NCBI gene (formerly Entrezgene);Acc:176854]	protein_coding	col-101	NCBI gene (formerly Entrezgene)	col-101	176854	245.5317989	1.053738662	0.295751528	3.56291874	0.000366754	0.003684462	col-101	IV	325435	245.5317989	3.264877511	0.286913817	11.37929692	5.30E-30	4.57E-28	col-101	IV	325435	245.5317989	4.0918092	0.285867443	14.31365938	1.80E-46	3.30E-44	col-101	IV	325435	245.5317989	1.414001056	0.29346468	4.818300639	1.45E-06	9.12E-05	col-101	IV	325435	147.0012553	0.026968812	0.10210891
IV	604444	605931	1	WBGene00000676	Col_cuticle_N domain-containing protein [Source:NCBI gene (formerly Entrezgene);Acc:182802]	protein_coding	col-102	NCBI gene (formerly Entrezgene)	col-102	182802	0.100943471	-0.829310568	4.784659053	-0.173326993	0.862394407	NA	col-102	IV	604444	0.100943471	-0.092970645	4.784659053	-0.019430986	0.984497291	NA	col-102	IV	604444	0.100943471	-0.793831442	4.784659053	-0.16591181	0.868226354	NA	col-102	IV	604444	0.100943471	-0.743620616	4.784659053	-0.155417681	0.876492046	NA	col-102	IV	604444	0	0	0.189723864
IV	762413	763678	-1	WBGene00000677	Col_cuticle_N domain-containing protein [Source:NCBI gene (formerly Entrezgene);Acc:176901]	protein_coding	col-103	NCBI gene (formerly Entrezgene)	col-103	176901	12896.3059	-0.15981587	0.155545192	-1.027456189	0.304205705	0.5168286	col-103	IV	762413	12896.3059	-0.184607369	0.155539647	-1.186883039	0.235273758	0.368331029	col-103	IV	762413	12896.3059	-0.036391735	0.155525313	-0.233992361	0.814990909	0.890283522	col-103	IV	762413	12896.3059	0.089239628	0.155515993	0.573829264	0.566083344	0.854888934	col-103	IV	762413	12599.04168	-0.065205851	0.094043199
IV	1353636	1355305	-1	WBGene00000678	Col_cuticle_N domain-containing protein [Source:NCBI gene (formerly Entrezgene);Acc:176947]	protein_coding	col-104	NCBI gene (formerly Entrezgene)	col-104	176947	5.518099626	3.961599275	1.176850154	3.366273321	0.000761912	0.006735755	col-104	IV	1353636	5.518099626	4.993676623	1.154061789	4.327044419	1.51E-05	0.000103236	col-104	IV	1353636	5.518099626	4.999716585	1.154045888	4.332337766	1.48E-05	0.000101936	col-104	IV	1353636	5.518099626	2.846096119	1.229936279	2.314019163	0.020666671	0.182583015	col-104	IV	1353636	3.983653572	-0.033427935	0.200793678
IV	1357736	1359225	-1	WBGene00000679	Col_cuticle_N domain-containing protein [Source:NCBI gene (formerly Entrezgene);Acc:186529]	protein_coding	col-105	NCBI gene (formerly Entrezgene)	col-105	186529	9.415394571	-0.413870589	0.459597935	-0.900505763	0.36785116	0.578744154	col-105	IV	1357736	9.415394571	-0.259585776	0.440463906	-0.589346306	0.555628988	0.681547061	col-105	IV	1357736	9.415394571	0.308399377	0.418262374	0.737334736	0.460918813	0.619707585	col-105	IV	1357736	9.415394571	0.250979455	0.419379747	0.598453923	0.549537095	0.846665065	col-105	IV	1357736	10.7002109	0.024565791	0.140323069
IV	1459896	1460786	-1	WBGene00000680	Col_cuticle_N domain-containing protein [Source:NCBI gene (formerly Entrezgene);Acc:176955]	protein_coding	col-106	NCBI gene (formerly Entrezgene)	col-106	176955	1.069655433	0	1.817101804	0	1	NA	col-106	IV	1459896	1.069655433	3.117742295	1.601520104	1.946739405	0.051565985	NA	col-106	IV	1459896	1.069655433	4.051304653	1.556544959	2.602754665	0.00924781	NA	col-106	IV	1459896	1.069655433	1.418309262	1.814903965	0.78147896	0.434520847	NA	col-106	IV	1459896	0.917051747	0	0.179266599
IV	1548721	1549714	1	WBGene00000681	Col_cuticle_N domain-containing protein [Source:NCBI gene (formerly Entrezgene);Acc:176961]	protein_coding	col-107	NCBI gene (formerly Entrezgene)	col-107	176961	1898.003183	1.587693144	0.269396911	5.893509095	3.78E-09	1.52E-07	col-107	IV	1548721	1898.003183	2.380990993	0.269149572	8.846348808	9.04E-19	3.30E-17	col-107	IV	1548721	1898.003183	2.131310176	0.269206616	7.917005175	2.43E-15	6.28E-14	col-107	IV	1548721	1898.003183	0.042924037	0.270284284	0.158810701	0.873818017	0.966858785	col-107	IV	1548721	1470.377955	-0.430612701	0.231615234
IV	1768588	1769702	1	WBGene00000682	Col_cuticle_N domain-containing protein [Source:NCBI gene (formerly Entrezgene);Acc:176985]	protein_coding	col-108	NCBI gene (formerly Entrezgene)	col-108	176985	1.039359848	1.259539455	1.567900711	0.803328582	0.421784842	NA	col-108	IV	1768588	1.039359848	2.21565145	1.45755388	1.520116327	0.128481742	NA	col-108	IV	1768588	1.039359848	2.62475397	1.425996818	1.84064504	0.065673593	NA	col-108	IV	1768588	1.039359848	1.265285882	1.569896249	0.805967836	0.420261395	NA	col-108	IV	1768588	1.897466426	0.034109663	0.198777822
IV	1817392	1820253	-1	WBGene00000683	Col_cuticle_N domain-containing protein [Source:NCBI gene (formerly Entrezgene);Acc:176988]	protein_coding	col-109	NCBI gene (formerly Entrezgene)	col-109	176988	12.25871605	-0.651372472	0.556656962	-1.17015059	0.241940373	0.44801692	col-109	IV	1817392	12.25871605	-0.144829411	0.542895252	-0.266772292	0.789644489	0.861858054	col-109	IV	1817392	12.25871605	-1.403999212	0.585480423	-2.398029304	0.016483546	0.048636524	col-109	IV	1817392	12.25871605	-0.434778042	0.550778126	-0.789388725	0.429884844	0.778357008	col-109	IV	1817392	25.23106939	1.41784518	0.468535852
IV	4608201	4609668	-1	WBGene00000684	Col_cuticle_N domain-containing protein [Source:NCBI gene (formerly Entrezgene);Acc:177225]	protein_coding	col-110	NCBI gene (formerly Entrezgene)	col-110	177225	1.139710205	0.882372399	1.452914365	0.607312048	0.543643844	NA	col-110	IV	4608201	1.139710205	2.37713696	1.331828821	1.784866736	0.074282935	0.15088337	col-110	IV	4608201	1.139710205	0.522790638	1.508564457	0.346548426	0.728930598	0.832582385	col-110	IV	4608201	1.139710205	0.571474009	1.509277273	0.378640836	0.704954593	NA	col-110	IV	4608201	0.60931814	0	0.181521475
IV	4655791	4657974	-1	WBGene00000685	Col_cuticle_N domain-containing protein [Source:NCBI gene (formerly Entrezgene);Acc:177230]	protein_coding	col-111	NCBI gene (formerly Entrezgene)	col-111	177230	17.0855723	-0.329372639	0.404364648	-0.814543608	0.415333601	0.623277133	col-111	IV	4655791	17.0855723	0.229777331	0.392080986	0.586045587	0.55784488	0.683686799	col-111	IV	4655791	17.0855723	0.487389647	0.378258373	1.28850987	0.197568535	0.343291472	col-111	IV	4655791	17.0855723	0.641989382	0.376831049	1.703653092	0.088445916	0.410820745	col-111	IV	4655791	13.0141156	0.046020968	0.169684397
IV	7150663	7152509	-1	WBGene00000687	Col_cuticle_N domain-containing protein [Source:NCBI gene (formerly Entrezgene);Acc:177487]	protein_coding	col-113	NCBI gene (formerly Entrezgene)	col-113	177487	11.94298786	0.193002185	0.587634339	0.328439255	0.742579566	0.85840111	col-113	IV	7150663	11.94298786	2.709675589	0.494162882	5.483365276	4.17E-08	4.64E-07	col-113	IV	7150663	11.94298786	2.742878966	0.494093617	5.551334547	2.83E-08	3.17E-07	col-113	IV	7150663	11.94298786	0.080846865	0.601336667	0.13444526	0.893050494	0.971502741	col-113	IV	7150663	9.875934141	-0.002804253	0.148431506
IV	7245460	7246653	-1	WBGene00000688	Col_cuticle_N domain-containing protein [Source:NCBI gene (formerly Entrezgene);Acc:177500]	protein_coding	col-114	NCBI gene (formerly Entrezgene)	col-114	177500	2.183743866	-1.199439463	0.8957941	-1.338967808	0.180581153	NA	col-114	IV	7245460	2.183743866	-0.772795556	0.84840768	-0.910877606	0.362359866	0.505404477	col-114	IV	7245460	2.183743866	-1.19508184	0.900201421	-1.327571599	0.184319672	0.32660332	col-114	IV	7245460	2.183743866	-0.404106429	0.818017117	-0.494007302	0.621301022	NA	col-114	IV	7245460	4.103263428	-0.010150574	0.158450941
IV	7988685	7991428	1	WBGene00000689	COLlagen [Source:NCBI gene (formerly Entrezgene);Acc:189843]	protein_coding	col-115	NCBI gene (formerly Entrezgene)	col-115	189843	12.10167187	0.244144067	0.403429325	0.605171839	0.545064825	0.726963367	col-115	IV	7988685	12.10167187	0.354881176	0.400987324	0.885018441	0.376146686	0.518620087	col-115	IV	7988685	12.10167187	-0.204553637	0.42155278	-0.485238497	0.627507177	0.758170503	col-115	IV	7988685	12.10167187	-0.073241654	0.418743476	-0.174908168	0.861151792	0.961969563	col-115	IV	7988685	14.12210626	0.000869511	0.134138421
IV	8355906	8357919	1	WBGene00000690	Col_cuticle_N domain-containing protein [Source:NCBI gene (formerly Entrezgene);Acc:184617]	protein_coding	col-116	NCBI gene (formerly Entrezgene)	col-116	184617	0.501319291	-2.612247748	2.097747625	-1.245263118	0.213035048	NA	col-116	IV	8355906	0.501319291	-1.934387469	2.094950335	-0.923357197	0.35582109	NA	col-116	IV	8355906	0.501319291	-3.317088987	2.097747625	-1.581262182	0.113818103	NA	col-116	IV	8355906	0.501319291	-3.266877715	2.097747625	-1.55732638	0.119393015	NA	col-116	IV	8355906	0.728674241	-0.009194803	0.182197023
IV	8822962	8824195	-1	WBGene00000691	Col_cuticle_N domain-containing protein [Source:NCBI gene (formerly Entrezgene);Acc:177694]	protein_coding	col-117	NCBI gene (formerly Entrezgene)	col-117	177694	58696.88035	0.052831489	0.142437711	0.370909419	0.710705	0.838107799	col-117	IV	8822962	58696.88035	0.277565925	0.142432215	1.948758044	0.051324326	0.112734003	col-117	IV	8822962	58696.88035	0.4274878	0.14242927	3.001404146	0.002687376	0.010439927	col-117	IV	8822962	58696.88035	0.148302755	0.142435305	1.04119379	0.297785617	0.677626672	col-117	IV	8822962	1860.843081	-0.100560871	0.117516884
IV	8848218	8849673	1	WBGene00000692	Col_cuticle_N domain-containing protein [Source:NCBI gene (formerly Entrezgene);Acc:177699]	protein_coding	col-118	NCBI gene (formerly Entrezgene)	col-118	177699	248.9804932	0.444339444	0.255613615	1.738324634	0.082153628	0.223421657	col-118	IV	8848218	248.9804932	0.64077276	0.255190983	2.51095377	0.012040546	0.034966549	col-118	IV	8848218	248.9804932	0.561313698	0.255386223	2.197901247	0.027956144	0.075264219	col-118	IV	8848218	248.9804932	-0.359087598	0.258579026	-1.388695764	0.164925283	0.540433117	col-118	IV	8848218	301.4565251	-0.236273813	0.138411438
IV	8978926	8979795	-1	WBGene00000693	Col_cuticle_N domain-containing protein [Source:NCBI gene (formerly Entrezgene);Acc:177715]	protein_coding	col-119	NCBI gene (formerly Entrezgene)	col-119	177715	0.249125916	0.613996993	3.57846918	0.171580909	0.863767018	NA	col-119	IV	8978926	0.249125916	0	3.57846918	0	1	NA	col-119	IV	8978926	0.249125916	1.972868705	3.528013411	0.559201022	0.576024536	NA	col-119	IV	8978926	0.249125916	0.694255419	3.57846918	0.194009054	0.846168793	NA	col-119	IV	8978926	0.151112148	-0.001031403	0.186457671
IV	9260610	9261787	-1	WBGene00000694	Col_cuticle_N domain-containing protein [Source:NCBI gene (formerly Entrezgene);Acc:177748]	protein_coding	col-120	NCBI gene (formerly Entrezgene)	col-120	177748	12.40863841	2.465867942	0.587391642	4.197996307	2.69E-05	0.000401167	col-120	IV	9260610	12.40863841	3.625080417	0.568867735	6.372448627	1.86E-10	2.94E-09	col-120	IV	9260610	12.40863841	2.660579217	0.583786207	4.557454745	5.18E-06	3.96E-05	col-120	IV	9260610	12.40863841	0.522297574	0.682797684	0.76493753	0.444308745	0.787221825	col-120	IV	9260610	9.981597125	-0.061983069	0.229268402
IV	9394873	9396218	-1	WBGene00000695	Col_cuticle_N domain-containing protein [Source:NCBI gene (formerly Entrezgene);Acc:177771]	protein_coding	col-121	NCBI gene (formerly Entrezgene)	col-121	177771	0.588763113	1.105273416	1.837671918	0.601453069	0.547538261	NA	col-121	IV	9394873	0.588763113	1.633621586	1.780331553	0.917594019	0.35883145	NA	col-121	IV	9394873	0.588763113	-0.080605577	1.921635324	-0.041946344	0.966541471	NA	col-121	IV	9394873	0.588763113	1.308043156	1.826302994	0.716224614	0.473852667	NA	col-121	IV	9394873	0.156783625	0	0.18640004
IV	9563379	9564441	1	WBGene00000696	Col_cuticle_N domain-containing protein [Source:NCBI gene (formerly Entrezgene);Acc:177789]	protein_coding	col-122	NCBI gene (formerly Entrezgene)	col-122	177789	1.551447418	-1.872108582	1.302891751	-1.436887278	0.150750025	NA	col-122	IV	9563379	1.551447418	-0.245243609	1.010041554	-0.242805465	0.808156102	0.875324097	col-122	IV	9563379	1.551447418	-0.057221436	0.987318896	-0.057956387	0.953783368	0.973697782	col-122	IV	9563379	1.551447418	0.342295021	0.952162032	0.359492407	0.719226757	NA	col-122	IV	9563379	1.989665088	-0.025044158	0.182743919
IV	9821921	9823156	1	WBGene00000697	Col_cuticle_N domain-containing protein [Source:NCBI gene (formerly Entrezgene);Acc:177823]	protein_coding	col-123	NCBI gene (formerly Entrezgene)	col-123	177823	0	NA	NA	NA	NA	NA	col-123	IV	9821921	0	NA	NA	NA	NA	NA	col-123	IV	9821921	0	NA	NA	NA	NA	NA	col-123	IV	9821921	0	NA	NA	NA	NA	NA	col-123	IV	9821921	0.053891022	0.001262931	0.186486441
IV	10216451	10217617	1	WBGene00000698	Col_cuticle_N domain-containing protein [Source:NCBI gene (formerly Entrezgene);Acc:177901]	protein_coding	col-124	NCBI gene (formerly Entrezgene)	col-124	177901	44.76314009	0.246294894	0.346997303	0.709789073	0.477834946	0.67562111	col-124	IV	10216451	44.76314009	-1.392723333	0.374697332	-3.716928873	0.000201659	0.00103563	col-124	IV	10216451	44.76314009	-0.485465696	0.356261261	-1.362667654	0.172987277	0.311855193	col-124	IV	10216451	44.76314009	0.773355254	0.343001021	2.254673326	0.024153841	0.201193687	col-124	IV	10216451	38.52168844	-0.035814177	0.121513124
IV	11225506	11226516	1	WBGene00000699	Col_cuticle_N domain-containing protein [Source:NCBI gene (formerly Entrezgene);Acc:178029]	protein_coding	col-125	NCBI gene (formerly Entrezgene)	col-125	178029	115.1978488	-0.142910777	0.240859313	-0.593337144	0.552955545	0.732486645	col-125	IV	11225506	115.1978488	-0.486630317	0.243122218	-2.001587187	0.045329148	0.101980993	col-125	IV	11225506	115.1978488	-0.564734539	0.243654025	-2.317772261	0.020461701	0.058127266	col-125	IV	11225506	115.1978488	0.314330829	0.238106416	1.320127507	0.18679245	0.564966915	col-125	IV	11225506	155.5937983	-0.093639209	0.103853936
IV	11263401	11264397	1	WBGene00000700	Col_cuticle_N domain-containing protein [Source:NCBI gene (formerly Entrezgene);Acc:178034]	protein_coding	col-126	NCBI gene (formerly Entrezgene)	col-126	178034	15.90988461	1.413198046	0.444224826	3.181267603	0.001466321	0.011416027	col-126	IV	11263401	15.90988461	2.223345465	0.428836685	5.18459717	2.16E-07	2.13E-06	col-126	IV	11263401	15.90988461	1.754061245	0.437080206	4.013133566	5.99E-05	0.000363819	col-126	IV	11263401	15.90988461	0.741509311	0.467768341	1.58520628	0.112919474	0.458700064	col-126	IV	11263401	0.157568053	0	0.18640004
IV	11550002	11551960	-1	WBGene00000702	COLlagen [Source:NCBI gene (formerly Entrezgene);Acc:178076]	protein_coding	col-128	NCBI gene (formerly Entrezgene)	col-128	178076	2.642053785	-3.712604594	1.451254852	-2.558203054	0.010521464	0.053347477	col-128	IV	11550002	2.642053785	-5.163572991	1.4622373	-3.531282502	0.00041355	0.001949906	col-128	IV	11550002	2.642053785	-4.408429625	1.4622373	-3.014852394	0.002571043	0.010029715	col-128	IV	11550002	2.642053785	-0.101077781	1.08941078	-0.092782064	0.9260767	NA	col-128	IV	11550002	18.13890807	0.007470952	0.170575735
IV	12108734	12110439	-1	WBGene00000703	Col_cuticle_N domain-containing protein [Source:NCBI gene (formerly Entrezgene);Acc:178155]	protein_coding	col-129	NCBI gene (formerly Entrezgene)	col-129	178155	51.02394875	0.12576244	0.248997739	0.505074626	0.613506423	0.776014616	col-129	IV	12108734	51.02394875	0.457982248	0.244370165	1.874133237	0.060912063	0.129139629	col-129	IV	12108734	51.02394875	0.36029573	0.245739937	1.466166774	0.142602858	0.270406347	col-129	IV	12108734	51.02394875	0.21022083	0.248370607	0.846399789	0.397329756	0.756236991	col-129	IV	12108734	47.63001122	-0.072192738	0.131376411
IV	12427505	12428516	-1	WBGene00000704	Col_cuticle_N domain-containing protein [Source:NCBI gene (formerly Entrezgene);Acc:178193]	protein_coding	col-130	NCBI gene (formerly Entrezgene)	col-130	178193	17.34250416	0.860729219	0.379075052	2.270603709	0.023170979	0.094113414	col-130	IV	12427505	17.34250416	0.951785165	0.376641642	2.527031158	0.01150313	0.033695158	col-130	IV	12427505	17.34250416	0.740862063	0.381361659	1.942675792	0.052055343	0.124168083	col-130	IV	12427505	17.34250416	-0.255546581	0.414540302	-0.616457748	0.53759245	0.838473802	col-130	IV	12427505	31.08499139	-0.312221372	0.335986205
IV	13065729	13067300	-1	WBGene00000705	COLlagen [Source:NCBI gene (formerly Entrezgene);Acc:178254]	protein_coding	col-131	NCBI gene (formerly Entrezgene)	col-131	178254	0.259366812	-1.558994164	2.993921542	-0.520719779	0.602561994	NA	col-131	IV	13065729	0.259366812	-0.828487787	2.993921542	-0.276723279	0.781992595	NA	col-131	IV	13065729	0.259366812	-1.523514792	2.993921542	-0.508869311	0.610843833	NA	col-131	IV	13065729	0.259366812	-0.037264247	2.992301176	-0.012453375	0.990063902	NA	col-131	IV	13065729	0.379210887	0.005979548	0.185867487
IV	13089643	13091067	-1	WBGene00000706	Col_cuticle_N domain-containing protein [Source:NCBI gene (formerly Entrezgene);Acc:183347]	protein_coding	col-132	NCBI gene (formerly Entrezgene)	col-132	183347	1.975642051	-2.575274278	1.283924669	-2.005783003	0.044879405	NA	col-132	IV	13089643	1.975642051	-0.721761936	0.964535582	-0.748299959	0.454279249	0.593125015	col-132	IV	13089643	1.975642051	-0.723987635	0.96276265	-0.75198974	0.452057229	0.613039069	col-132	IV	13089643	1.975642051	0.100950832	0.897937364	0.112425249	0.910486236	NA	col-132	IV	13089643	1.576922795	-0.002158348	0.164419836
IV	14098325	14099356	-1	WBGene00000707	Col_cuticle_N domain-containing protein [Source:NCBI gene (formerly Entrezgene);Acc:186083]	protein_coding	col-133	NCBI gene (formerly Entrezgene)	col-133	186083	0.799088668	0.614337388	1.754215066	0.350206426	0.726183785	NA	col-133	IV	14098325	0.799088668	2.211784466	1.550957579	1.4260767	0.153846204	NA	col-133	IV	14098325	0.799088668	1.291769101	1.653115674	0.781414828	0.434558553	NA	col-133	IV	14098325	0.799088668	1.707548301	1.605238383	1.063735031	0.28744875	NA	col-133	IV	14098325	0.624216838	0.000510963	0.175760128
IV	15129655	15131797	-1	WBGene00000708	COLlagen [Source:NCBI gene (formerly Entrezgene);Acc:3565413]	protein_coding	col-135	NCBI gene (formerly Entrezgene)	col-135	3565413	0	NA	NA	NA	NA	NA	col-135	IV	15129655	0	NA	NA	NA	NA	NA	col-135	IV	15129655	0	NA	NA	NA	NA	NA	col-135	IV	15129655	0	NA	NA	NA	NA	NA	col-135	IV	15129655	0	0	0.189723864
IV	16551492	16554348	-1	WBGene00000709		pseudogene				NA	0	NA	NA	NA	NA	NA		IV	16551492	0	NA	NA	NA	NA	NA		IV	16551492	0	NA	NA	NA	NA	NA		IV	16551492	0	NA	NA	NA	NA	NA		IV	16551492	0	0	0.189723864
IV	16601480	16602776	-1	WBGene00000710	Col_cuticle_N domain-containing protein [Source:NCBI gene (formerly Entrezgene);Acc:190149]	protein_coding	col-137	NCBI gene (formerly Entrezgene)	col-137	190149	2.070143933	0.56195526	0.865585445	0.649219858	0.516196278	NA	col-137	IV	16601480	2.070143933	0.799291194	0.849606315	0.940778312	0.346818478	0.48962648	col-137	IV	16601480	2.070143933	-0.075781845	0.92742655	-0.081711964	0.934875764	0.963631878	col-137	IV	16601480	2.070143933	-0.837500657	1.039573431	-0.805619529	0.420462262	NA	col-137	IV	16601480	2.459793559	-0.048433811	0.246553902
IV	17182884	17183729	-1	WBGene00000711	Col_cuticle_N domain-containing protein [Source:NCBI gene (formerly Entrezgene);Acc:183722]	protein_coding	col-138	NCBI gene (formerly Entrezgene)	col-138	183722	1.098229141	-0.809679308	1.604696788	-0.504568411	0.613862002	NA	col-138	IV	17182884	1.098229141	1.257665909	1.397606869	0.899871013	0.368188898	0.511227464	col-138	IV	17182884	1.098229141	2.27179229	1.320193777	1.72080215	0.085286732	0.183491862	col-138	IV	17182884	1.098229141	1.000324676	1.432798755	0.698161324	0.485076311	NA	col-138	IV	17182884	1.611820305	-0.008584872	0.175544256
V	4652863	4653971	-1	WBGene00000712	Col_cuticle_N domain-containing protein [Source:NCBI gene (formerly Entrezgene);Acc:178857]	protein_coding	col-139	NCBI gene (formerly Entrezgene)	col-139	178857	17.19923122	0.396322402	0.360167343	1.100384056	0.271164822	0.482273444	col-139	V	4652863	17.19923122	0.895817316	0.346665631	2.584096132	0.009763458	0.0293677	col-139	V	4652863	17.19923122	0.639159056	0.352951188	1.810899293	0.070156442	0.157150036	col-139	V	4652863	17.19923122	0.255037743	0.365156959	0.698433199	0.48490632	0.811633557	col-139	V	4652863	25.0402166	-0.07025222	0.156012552
V	5835855	5836834	-1	WBGene00000713	Col_cuticle_N domain-containing protein [Source:NCBI gene (formerly Entrezgene);Acc:178971]	protein_coding	col-140	NCBI gene (formerly Entrezgene)	col-140	178971	33.3910173	0.069623361	0.41108818	0.169363568	0.865510678	0.929201922	col-140	V	5835855	33.3910173	2.119382905	0.380338613	5.572357984	2.51E-08	2.89E-07	col-140	V	5835855	33.3910173	1.844105915	0.382457982	4.821721607	1.42E-06	1.20E-05	col-140	V	5835855	33.3910173	-0.127272675	0.417736762	-0.304671952	0.760616013	0.926140764	col-140	V	5835855	65.4583829	-0.198673986	0.256712087
V	6829704	6830739	1	WBGene00000714	Col_cuticle_N domain-containing protein [Source:NCBI gene (formerly Entrezgene);Acc:188515]	protein_coding	col-141	NCBI gene (formerly Entrezgene)	col-141	188515	83.19230156	0.067217809	0.335142109	0.200565094	0.841038654	0.915767898	col-141	V	6829704	83.19230156	1.12856824	0.326630232	3.45518611	0.000549913	0.002499049	col-141	V	6829704	83.19230156	1.666672235	0.32424844	5.140108718	2.75E-07	2.64E-06	col-141	V	6829704	83.19230156	0.560895035	0.330521329	1.697001024	0.089696467	0.41422885	col-141	V	6829704	98.54477823	-0.296416958	0.260269792
V	6831177	6832256	1	WBGene00000715	Col_cuticle_N domain-containing protein [Source:NCBI gene (formerly Entrezgene);Acc:188514]	protein_coding	col-142	NCBI gene (formerly Entrezgene)	col-142	188514	161.1811738	0.256514461	0.245518294	1.044787565	0.296121163	0.508065409	col-142	V	6831177	161.1811738	1.692898851	0.236643849	7.15378344	8.44E-13	1.76E-11	col-142	V	6831177	161.1811738	2.3863583	0.234734329	10.16620923	2.81E-24	1.48E-22	col-142	V	6831177	161.1811738	0.61817881	0.242349703	2.550771893	0.010748465	0.120114719	col-142	V	6831177	154.9223929	0.030014422	0.09692157
V	6835635	6836704	1	WBGene00000716	Col_cuticle_N domain-containing protein [Source:NCBI gene (formerly Entrezgene);Acc:179073]	protein_coding	col-143	NCBI gene (formerly Entrezgene)	col-143	179073	3.897335812	-0.768853136	1.493212413	-0.514898704	0.606623806	0.77088224	col-143	V	6835635	3.897335812	3.096155014	1.14239695	2.71022696	0.006723718	0.02129903	col-143	V	6835635	3.897335812	4.689486541	1.108155128	4.231796092	2.32E-05	0.000153553	col-143	V	6835635	3.897335812	0.963075349	1.307419356	0.736623138	0.46135156	0.799188218	col-143	V	6835635	1.619502767	0.006091048	0.168635967
V	9159586	9160642	-1	WBGene00000717	Col_cuticle_N domain-containing protein [Source:NCBI gene (formerly Entrezgene);Acc:179296]	protein_coding	col-144	NCBI gene (formerly Entrezgene)	col-144	179296	55272.05785	0.461915246	0.157337399	2.93582613	0.003326607	0.02212956	col-144	V	9159586	55272.05785	0.572020718	0.157335095	3.635684195	0.000277244	0.00137339	col-144	V	9159586	55272.05785	0.769120079	0.157331237	4.888540201	1.02E-06	8.77E-06	col-144	V	9159586	55272.05785	0.270187889	0.157341787	1.717203635	0.085941972	0.403608342	col-144	V	9159586	43246.41145	-0.117253014	0.070884659
V	9161992	9163005	-1	WBGene00000718	Putative cuticle collagen 145 [Source:NCBI gene (formerly Entrezgene);Acc:179297]	protein_coding	col-145	NCBI gene (formerly Entrezgene)	col-145	179297	58.61706244	1.486001371	0.42815196	3.470733549	0.000519039	0.004916033	col-145	V	9161992	58.61706244	4.093462088	0.401938464	10.18430046	2.33E-24	1.32E-22	col-145	V	9161992	58.61706244	4.183432485	0.401553784	10.41811246	2.05E-25	1.18E-23	col-145	V	9161992	58.61706244	1.009774489	0.440250756	2.293634879	0.02181148	0.188072624	col-145	V	9161992	148.741724	-0.139756477	0.130146365
V	9629943	9631012	1	WBGene00000719	Col_cuticle_N domain-containing protein [Source:NCBI gene (formerly Entrezgene);Acc:188178]	protein_coding	col-146	NCBI gene (formerly Entrezgene)	col-146	188178	7.696980503	-0.029482568	0.507567475	-0.058086008	0.95368012	0.977037167	col-146	V	9629943	7.696980503	0.55526682	0.478581048	1.160235706	0.245952853	0.380338726	col-146	V	9629943	7.696980503	0.659046948	0.474540458	1.388810873	0.164890268	0.301244378	col-146	V	9629943	7.696980503	0.044156099	0.503974267	0.087615781	0.930182059	0.981543939	col-146	V	9629943	7.693663949	-0.017206872	0.158796254
V	9632029	9633338	-1	WBGene00000720	Col_cuticle_N domain-containing protein [Source:NCBI gene (formerly Entrezgene);Acc:179351]	protein_coding	col-147	NCBI gene (formerly Entrezgene)	col-147	179351	9486.415638	0.543088847	0.146968161	3.695282327	0.000219643	0.002403893	col-147	V	9632029	9486.415638	0.745424429	0.146941788	5.072923373	3.92E-07	3.68E-06	col-147	V	9632029	9486.415638	0.702122561	0.146945948	4.778100864	1.77E-06	1.47E-05	col-147	V	9632029	9486.415638	0.085524459	0.147033599	0.581666093	0.560791615	0.851725511	col-147	V	9632029	8246.71559	-0.057797364	0.078599152
V	10241753	10242790	1	WBGene00000721	Col_cuticle_N domain-containing protein [Source:NCBI gene (formerly Entrezgene);Acc:182542]	protein_coding	col-148	NCBI gene (formerly Entrezgene)	col-148	182542	1.096054009	-0.126029236	1.683721603	-0.074851588	0.940332796	NA	col-148	V	10241753	1.096054009	1.212241336	1.49792047	0.809282843	0.418352473	0.558889472	col-148	V	10241753	1.096054009	1.914619834	1.442814987	1.327003012	0.184507686	0.326768908	col-148	V	10241753	1.096054009	1.313257327	1.494001715	0.879019959	0.379390454	NA	col-148	V	10241753	1.389630289	-0.024496131	0.188678692
V	10291701	10292869	-1	WBGene00000722	Col_cuticle_N domain-containing protein [Source:NCBI gene (formerly Entrezgene);Acc:179431]	protein_coding	col-149	NCBI gene (formerly Entrezgene)	col-149	179431	7548.946137	-2.261774854	0.400311342	-5.650039397	1.60E-08	5.66E-07	col-149	V	10291701	7548.946137	-4.124211969	0.400766868	-10.29080071	7.75E-25	4.45E-23	col-149	V	10291701	7548.946137	-3.480868904	0.40054397	-8.690354024	3.61E-18	1.21E-16	col-149	V	10291701	7548.946137	-0.412118072	0.400193146	-1.029797926	0.303104875	0.682837918	col-149	V	10291701	12064.57989	0.00489833	0.109635563
V	10293563	10294649	-1	WBGene00000723	Col_cuticle_N domain-containing protein [Source:NCBI gene (formerly Entrezgene);Acc:181814]	protein_coding	col-150	NCBI gene (formerly Entrezgene)	col-150	181814	12.68010023	0.159594994	0.357430474	0.4465064	0.655231491	0.802337544	col-150	V	10293563	12.68010023	0.456384877	0.348908707	1.308035221	0.190861363	0.31489756	col-150	V	10293563	12.68010023	-0.08944297	0.368951488	-0.242424743	0.808451064	0.885747848	col-150	V	10293563	12.68010023	-0.005735548	0.368711364	-0.015555659	0.987588881	0.996939322	col-150	V	10293563	37.21129434	-0.047792076	0.140746117
V	10393531	10395223	-1	WBGene00000724	Col_cuticle_N domain-containing protein [Source:NCBI gene (formerly Entrezgene);Acc:179448]	protein_coding	col-151	NCBI gene (formerly Entrezgene)	col-151	179448	22.45647709	0.900005268	0.347666117	2.588705727	0.009633738	0.049914764	col-151	V	10393531	22.45647709	1.634101137	0.332991515	4.907335662	9.23E-07	8.07E-06	col-151	V	10393531	22.45647709	1.665377044	0.332547022	5.007944549	5.50E-07	5.00E-06	col-151	V	10393531	22.45647709	0.303630617	0.368314804	0.824377988	0.409724818	0.765605515	col-151	V	10393531	10.44681033	-0.03320932	0.164964964
V	10560921	10562252	1	WBGene00000725	Col_cuticle_N domain-containing protein [Source:NCBI gene (formerly Entrezgene);Acc:185212]	protein_coding	col-152	NCBI gene (formerly Entrezgene)	col-152	185212	4.498714414	-0.424509751	0.816854788	-0.519688147	0.60328095	0.768926175	col-152	V	10560921	4.498714414	1.27459116	0.699351574	1.822532768	0.068374186	0.14139893	col-152	V	10560921	4.498714414	1.699883237	0.684668726	2.482782071	0.013036081	0.040053904	col-152	V	10560921	4.498714414	0.239512774	0.762466286	0.314129002	0.753423063	0.92423155	col-152	V	10560921	5.845473462	-0.053098573	0.205824712
V	10949811	10951821	1	WBGene00000726	Col_cuticle_N domain-containing protein [Source:NCBI gene (formerly Entrezgene);Acc:179517]	protein_coding	col-153	NCBI gene (formerly Entrezgene)	col-153	179517	36.36282746	0.078830364	0.426728941	0.184731702	0.85343948	0.922664219	col-153	V	10949811	36.36282746	0.718767701	0.418675378	1.716766111	0.086021915	0.16929495	col-153	V	10949811	36.36282746	0.805765628	0.417979677	1.92776269	0.05388465	0.127505423	col-153	V	10949811	36.36282746	1.095727933	0.415811921	2.635152765	0.008409942	0.103171971	col-153	V	10949811	25.24846469	-0.016966471	0.130690117
V	11385360	11386529	1	WBGene00000727	Col_cuticle_N domain-containing protein [Source:NCBI gene (formerly Entrezgene);Acc:186300]	protein_coding	col-154	NCBI gene (formerly Entrezgene)	col-154	186300	1942.347718	-0.110607379	0.172595273	-0.640848252	0.52162128	0.710072432	col-154	V	11385360	1942.347718	-0.499237038	0.172832156	-2.888565712	0.003870032	0.013470081	col-154	V	11385360	1942.347718	-0.153617609	0.172627058	-0.889881405	0.373529569	0.537692461	col-154	V	11385360	1942.347718	-0.163302508	0.172658563	-0.945811808	0.344244582	0.714677228	col-154	V	11385360	1896.561025	0.010301783	0.065197384
V	11388852	11389876	-1	WBGene00000728	Putative cuticle collagen 155 [Source:NCBI gene (formerly Entrezgene);Acc:186301]	protein_coding	col-155	NCBI gene (formerly Entrezgene)	col-155	186301	1286.604771	0.888459613	0.184308846	4.820493612	1.43E-06	3.21E-05	col-155	V	11388852	1286.604771	0.606962634	0.184494866	3.289861927	0.001002366	0.004211995	col-155	V	11388852	1286.604771	0.280509061	0.184734552	1.518443945	0.128902521	0.251053004	col-155	V	11388852	1286.604771	0.151785201	0.184891831	0.820940551	0.411680132	0.767014367	col-155	V	11388852	1536.465906	-0.265178564	0.105875951
V	11449219	11450357	-1	WBGene00000729	Col_cuticle_N domain-containing protein [Source:NCBI gene (formerly Entrezgene);Acc:186439]	protein_coding	col-156	NCBI gene (formerly Entrezgene)	col-156	186439	1.086856928	0.492384765	1.527910689	0.322260174	0.747255601	NA	col-156	V	11449219	1.086856928	1.503633158	1.409488344	1.06679361	0.286065045	0.425933308	col-156	V	11449219	1.086856928	1.271169132	1.432392602	0.887444636	0.374839561	0.538897326	col-156	V	11449219	1.086856928	1.562733973	1.409436176	1.108765334	0.267531429	NA	col-156	V	11449219	0.626873719	-0.009139094	0.184530369
V	11484042	11485039	1	WBGene00000730	Col_cuticle_N domain-containing protein [Source:NCBI gene (formerly Entrezgene);Acc:188426]	protein_coding	col-157	NCBI gene (formerly Entrezgene)	col-157	188426	2.130884448	-0.851027623	0.976117533	-0.871849541	0.383290464	NA	col-157	V	11484042	2.130884448	-0.580051239	0.94965939	-0.610799245	0.541332493	0.669987166	col-157	V	11484042	2.130884448	-0.790768571	0.974441512	-0.811509528	0.417073124	0.580213971	col-157	V	11484042	2.130884448	0.351784153	0.874822741	0.402120494	0.687595351	NA	col-157	V	11484042	7.603829903	0.034927413	0.155701066
V	11829582	11831219	1	WBGene00000731	Col_cuticle_N domain-containing protein [Source:NCBI gene (formerly Entrezgene);Acc:179619]	protein_coding	col-158	NCBI gene (formerly Entrezgene)	col-158	179619	103.3979117	-1.623652384	0.37225693	-4.361644484	1.29E-05	0.000212158	col-158	V	11829582	103.3979117	-2.990373607	0.387803591	-7.711051864	1.25E-14	3.17E-13	col-158	V	11829582	103.3979117	-2.723706202	0.383822374	-7.0962674	1.28E-12	2.52E-11	col-158	V	11829582	103.3979117	-0.239438725	0.366305594	-0.65365839	0.513331917	0.828306401	col-158	V	11829582	170.646166	0.020644419	0.116444286
V	13198231	13202177	-1	WBGene00000732	Col_cuticle_N domain-containing protein [Source:NCBI gene (formerly Entrezgene);Acc:179803]	protein_coding	col-159	NCBI gene (formerly Entrezgene)	col-159	179803	20.34517853	1.185034542	0.464882832	2.549103689	0.010800018	0.054341377	col-159	V	13198231	20.34517853	0.921909066	0.467509705	1.971957065	0.048614508	0.107927987	col-159	V	13198231	20.34517853	-0.654620806	0.501759514	-1.30465051	0.192011881	0.335941813	col-159	V	13198231	20.34517853	-1.03313437	0.517358674	-1.99694027	0.045831672	0.293629527	col-159	V	13198231	122.5140862	0.00201434	0.10611161
V	13200982	13202189	-1	WBGene00000733	Col_cuticle_N domain-containing protein [Source:NCBI gene (formerly Entrezgene);Acc:179804]	protein_coding	col-160	NCBI gene (formerly Entrezgene)	col-160	179804	9295.199466	0.79816352	0.191029788	4.178214965	2.94E-05	0.000432043	col-160	V	13200982	9295.199466	0.852911726	0.191023237	4.46496322	8.01E-06	5.80E-05	col-160	V	13200982	9295.199466	0.575890305	0.191046712	3.014395265	0.002574921	0.010042192	col-160	V	13200982	9295.199466	-0.309410752	0.191162935	-1.618570838	0.105539634	0.444899551	col-160	V	13200982	13465.35992	-0.18197187	0.087495834
V	13317029	13318011	-1	WBGene00000734	Col_cuticle_N domain-containing protein [Source:NCBI gene (formerly Entrezgene);Acc:179812]	protein_coding	col-161	NCBI gene (formerly Entrezgene)	col-161	179812	6.223577086	0.827123755	0.866017565	0.95508889	0.339532747	0.551899113	col-161	V	13317029	6.223577086	3.090342864	0.77331665	3.996219225	6.44E-05	0.000373868	col-161	V	13317029	6.223577086	3.007624092	0.775230208	3.87965286	0.000104606	0.000604115	col-161	V	13317029	6.223577086	0.220249988	0.925656727	0.237939164	0.811928279	0.946866808	col-161	V	13317029	4.95099517	0.001359197	0.163133875
V	13441961	13443419	1	WBGene00000735	Col_cuticle_N domain-containing protein [Source:NCBI gene (formerly Entrezgene);Acc:179825]	protein_coding	col-162	NCBI gene (formerly Entrezgene)	col-162	179825	0.999789204	-0.615657615	1.519532811	-0.405162436	0.685358115	NA	col-162	V	13441961	0.999789204	0.351604995	1.348712259	0.260696818	0.79432632	NA	col-162	V	13441961	0.999789204	1.185423506	1.262859188	0.938682251	0.347893909	NA	col-162	V	13441961	0.999789204	0.388485446	1.34861383	0.288062778	0.773298684	NA	col-162	V	13441961	1.59167631	-0.042249907	0.231964461
V	20600095	20602540	1	WBGene00000736	COLlagen [Source:NCBI gene (formerly Entrezgene);Acc:3564794]	protein_coding	col-163	NCBI gene (formerly Entrezgene)	col-163	3564794	2.073802774	1.004069661	0.888896382	1.129568846	0.258657945	NA	col-163	V	20600095	2.073802774	0.746823685	0.906236649	0.824093448	0.409886462	0.550762275	col-163	V	20600095	2.073802774	-0.663520386	1.071693049	-0.619132863	0.535828835	0.684514375	col-163	V	20600095	2.073802774	0.377194197	0.943255754	0.399885393	0.689240932	NA	col-163	V	20600095	3.961168736	-0.031147599	0.174129443
X	2093469	2094846	1	WBGene00000737	Col_cuticle_N domain-containing protein [Source:NCBI gene (formerly Entrezgene);Acc:180523]	protein_coding	col-164	NCBI gene (formerly Entrezgene)	col-164	180523	1.889433673	0.341301296	0.995243034	0.342932615	0.731649155	NA	col-164	X	2093469	1.889433673	0.106310857	1.014792793	0.104761147	0.916565341	0.947795825	col-164	X	2093469	1.889433673	0.892368074	0.951626288	0.937729532	0.348383423	0.512295562	col-164	X	2093469	1.889433673	-0.311653393	1.070555389	-0.291113749	0.770964325	NA	col-164	X	2093469	1.328317261	-0.010891823	0.173838297
X	4353618	4354852	1	WBGene00000738	Col_cuticle_N domain-containing protein [Source:NCBI gene (formerly Entrezgene);Acc:180710]	protein_coding	col-165	NCBI gene (formerly Entrezgene)	col-165	180710	5.476806899	0.168756517	0.703164207	0.239995886	0.810333446	0.899057493	col-165	X	4353618	5.476806899	1.50895374	0.624665499	2.415618827	0.015708496	0.043658776	col-165	X	4353618	5.476806899	1.519841862	0.624546744	2.433511788	0.014953149	0.044842578	col-165	X	4353618	5.476806899	1.407190681	0.630950023	2.23027281	0.025729337	0.208537723	col-165	X	4353618	3.409508096	-0.009246666	0.1627034
X	6280016	6280921	1	WBGene00000739	Col_cuticle_N domain-containing protein [Source:NCBI gene (formerly Entrezgene);Acc:180902]	protein_coding	col-166	NCBI gene (formerly Entrezgene)	col-166	180902	56466.37581	0.086013323	0.139073967	0.618471772	0.536264399	0.720380727	col-166	X	6280016	56466.37581	0.05666923	0.13907342	0.407477072	0.683657631	0.786181639	col-166	X	6280016	56466.37581	0.241846586	0.139069509	1.739033868	0.082028806	0.178037224	col-166	X	6280016	56466.37581	0.102166415	0.139072763	0.734625619	0.462567531	0.800175273	col-166	X	6280016	31958.31676	-0.08700528	0.061594039
X	6323488	6324393	1	WBGene00000740	Col_cuticle_N domain-containing protein [Source:NCBI gene (formerly Entrezgene);Acc:180907]	protein_coding	col-167	NCBI gene (formerly Entrezgene)	col-167	180907	49635.34667	0.073472263	0.174072984	0.422077347	0.672968562	0.814226527	col-167	X	6323488	49635.34667	0.351493436	0.174065951	2.019311846	0.043454817	0.098795295	col-167	X	6323488	49635.34667	0.580959931	0.17406199	3.337661096	0.000844867	0.003820946	col-167	X	6323488	49635.34667	0.218576616	0.174069015	1.255689393	0.209228606	0.59141683	col-167	X	6323488	18291.84834	-0.122198494	0.059081037
X	6326388	6327293	1	WBGene00000741	Col_cuticle_N domain-containing protein [Source:NCBI gene (formerly Entrezgene);Acc:180908]	protein_coding	col-168	NCBI gene (formerly Entrezgene)	col-168	180908	12561.92066	0.015535637	0.128263555	0.121122771	0.903593793	0.950313699	col-168	X	6326388	12561.92066	-0.150509416	0.128276924	-1.173316376	0.240668958	0.374203135	col-168	X	6326388	12561.92066	-0.137186791	0.128275749	-1.069467866	0.284858901	0.446475811	col-168	X	6326388	12561.92066	-0.139680381	0.128277366	-1.08889343	0.276200884	0.656613569	col-168	X	6326388	4916.986683	-0.080398725	0.076906041
X	6329160	6330062	1	WBGene00000742	Col_cuticle_N domain-containing protein [Source:NCBI gene (formerly Entrezgene);Acc:180909]	protein_coding	col-169	NCBI gene (formerly Entrezgene)	col-169	180909	3693.186874	-0.898197267	0.220211103	-4.078801005	4.53E-05	0.000632808	col-169	X	6329160	3693.186874	-1.597948275	0.220423205	-7.249455774	4.18E-13	8.98E-12	col-169	X	6329160	3693.186874	-1.267462363	0.220304591	-5.753227179	8.76E-09	1.06E-07	col-169	X	6329160	3693.186874	-0.341036102	0.220084771	-1.549567021	0.121245474	0.470596838	col-169	X	6329160	4420.528883	-0.043524047	0.072911778
X	6331709	6332611	1	WBGene00000743	Col_cuticle_N domain-containing protein [Source:NCBI gene (formerly Entrezgene);Acc:353462]	protein_coding	col-170	NCBI gene (formerly Entrezgene)	col-170	353462	1396.12937	-0.936316358	0.2251754	-4.158164513	3.21E-05	0.000466205	col-170	X	6331709	1396.12937	-1.952678415	0.226038166	-8.638711087	5.69E-18	1.96E-16	col-170	X	6331709	1396.12937	-1.872945507	0.225944832	-8.289393004	1.14E-16	3.36E-15	col-170	X	6331709	1396.12937	-0.434794776	0.224897761	-1.933299708	0.053199288	0.318414113	col-170	X	6331709	864.3180685	-0.046947631	0.101025051
X	6334298	6335221	1	WBGene00000744	Col_cuticle_N domain-containing protein [Source:NCBI gene (formerly Entrezgene);Acc:353463]	protein_coding	col-171	NCBI gene (formerly Entrezgene)	col-171	353463	0	NA	NA	NA	NA	NA	col-171	X	6334298	0	NA	NA	NA	NA	NA	col-171	X	6334298	0	NA	NA	NA	NA	NA	col-171	X	6334298	0	NA	NA	NA	NA	NA	col-171	X	6334298	0.049927954	-0.001031427	0.186457674
X	6672819	6674423	1	WBGene00000745	Col_cuticle_N domain-containing protein [Source:NCBI gene (formerly Entrezgene);Acc:180934]	protein_coding	col-172	NCBI gene (formerly Entrezgene)	col-172	180934	18.40642387	0.488522039	0.422718538	1.155667412	0.247817223	0.455125565	col-172	X	6672819	18.40642387	0.83081912	0.410618863	2.023334033	0.04303872	0.097974972	col-172	X	6672819	18.40642387	1.519052313	0.400566772	3.792257418	0.000149284	0.000830855	col-172	X	6672819	18.40642387	0.799038208	0.413779604	1.931072001	0.053474149	0.318658219	col-172	X	6672819	12.08213218	0.044408074	0.15975496
X	6875169	6877536	-1	WBGene00000746	Col_cuticle_N domain-containing protein [Source:NCBI gene (formerly Entrezgene);Acc:180960]	protein_coding	col-173	NCBI gene (formerly Entrezgene)	col-173	180960	1.013743283	1.36802636	1.45395484	0.940900173	0.346756019	NA	col-173	X	6875169	1.013743283	0.37128395	1.539138213	0.241228466	0.80937805	NA	col-173	X	6875169	1.013743283	0.384371685	1.540366597	0.249532602	0.802948826	NA	col-173	X	6875169	1.013743283	-1.310084811	1.702988399	-0.76928581	0.441723659	NA	col-173	X	6875169	0.585888191	0.009047634	0.180836262
X	7546809	7548365	1	WBGene00000747	Col_cuticle_N domain-containing protein [Source:NCBI gene (formerly Entrezgene);Acc:181014]	protein_coding	col-174	NCBI gene (formerly Entrezgene)	col-174	181014	22.26855247	0.289601807	0.336792924	0.859880913	0.389854691	0.600805087	col-174	X	7546809	22.26855247	1.440588043	0.306292408	4.70330966	2.56E-06	2.05E-05	col-174	X	7546809	22.26855247	1.439773367	0.306720607	4.694087494	2.68E-06	2.16E-05	col-174	X	7546809	22.26855247	0.766096477	0.322819028	2.373145357	0.017637321	0.16469491	col-174	X	7546809	19.59431721	-0.02933685	0.13171935
X	9233638	9234618	-1	WBGene00000748	Col_cuticle_N domain-containing protein [Source:NCBI gene (formerly Entrezgene);Acc:24104282]	protein_coding	col-175	NCBI gene (formerly Entrezgene)	col-175	24104282	1.530902184	0.258833105	1.238458889	0.208996122	0.834451266	NA	col-175	X	9233638	1.530902184	0.526849031	1.212630032	0.434468071	0.663948576	0.770359802	col-175	X	9233638	1.530902184	1.579667625	1.137494031	1.388726079	0.164916061	0.301256996	col-175	X	9233638	1.530902184	-0.41910192	1.349065915	-0.310660818	0.756058487	NA	col-175	X	9233638	1.769487067	0.014883707	0.181407009
X	10077597	10078728	1	WBGene00000749	Col_cuticle_N domain-containing protein [Source:NCBI gene (formerly Entrezgene);Acc:181219]	protein_coding	col-176	NCBI gene (formerly Entrezgene)	col-176	181219	2227.190972	-0.878454461	0.77645496	-1.131365637	0.257901228	0.466471405	col-176	X	10077597	2227.190972	-0.751762839	0.776439186	-0.968218571	0.332935222	0.475310993	col-176	X	10077597	2227.190972	-1.045627711	0.776477383	-1.346629965	0.178099438	0.318616419	col-176	X	10077597	2227.190972	-0.36532212	0.776401829	-0.470532276	0.63797478	0.886454703	col-176	X	10077597	1588.257427	0.068181653	0.113012503
X	10999663	11001850	-1	WBGene00000750	COLlagen [Source:NCBI gene (formerly Entrezgene);Acc:181290]	protein_coding	col-177	NCBI gene (formerly Entrezgene)	col-177	181290	35.93195032	1.68211003	0.311523074	5.399632229	6.68E-08	2.06E-06	col-177	X	10999663	35.93195032	1.768901883	0.310688464	5.693490701	1.24E-08	1.50E-07	col-177	X	10999663	35.93195032	1.388309173	0.315758882	4.396738315	1.10E-05	7.79E-05	col-177	X	10999663	35.93195032	0.766475442	0.327916699	2.337408997	0.019417928	0.174326349	col-177	X	10999663	40.96060428	-0.064798515	0.136494186
X	11199455	11200467	1	WBGene00000751	Col_cuticle_N domain-containing protein [Source:NCBI gene (formerly Entrezgene);Acc:181307]	protein_coding	col-178	NCBI gene (formerly Entrezgene)	col-178	181307	0.845200888	-0.716339406	1.664331918	-0.430406578	0.666899911	NA	col-178	X	11199455	0.845200888	0.622609121	1.471785631	0.423029759	0.672273549	NA	col-178	X	11199455	0.845200888	0.661611073	1.472059207	0.449445967	0.653109978	NA	col-178	X	11199455	0.845200888	-0.634981263	1.666548708	-0.381015725	0.703191581	NA	col-178	X	11199455	2.048071831	-0.00977733	0.170636106
X	11201465	11202485	1	WBGene00000752	Col_cuticle_N domain-containing protein [Source:NCBI gene (formerly Entrezgene);Acc:181308]	protein_coding	col-179	NCBI gene (formerly Entrezgene)	col-179	181308	0.155865264	-1.544201489	4.783877851	-0.322792834	0.74685214	NA	col-179	X	11201465	0.155865264	-1.533745083	4.783877851	-0.320607075	0.748508176	NA	col-179	X	11201465	0.155865264	-0.782976688	4.783877851	-0.163669875	0.869991034	NA	col-179	X	11201465	0.155865264	-1.458511537	4.783877851	-0.304880597	0.760457094	NA	col-179	X	11201465	0	0	0.189723864
X	11711378	11712280	-1	WBGene00000753	Col_cuticle_N domain-containing protein [Source:NCBI gene (formerly Entrezgene);Acc:181356]	protein_coding	col-180	NCBI gene (formerly Entrezgene)	col-180	181356	14.13791103	-0.27740427	0.363477264	-0.763195657	0.445346718	0.648442234	col-180	X	11711378	14.13791103	-0.80334879	0.382536897	-2.100055698	0.035723942	0.0844697	col-180	X	11711378	14.13791103	-0.385256775	0.365942295	-1.052780124	0.292441777	0.454387179	col-180	X	11711378	14.13791103	-0.231830457	0.36091725	-0.642336872	0.520654478	0.830092625	col-180	X	11711378	52.97789703	0.048584686	0.104407019
X	12104930	12106102	1	WBGene00000754	Col_cuticle_N domain-containing protein [Source:NCBI gene (formerly Entrezgene);Acc:181378]	protein_coding	col-181	NCBI gene (formerly Entrezgene)	col-181	181378	4.989558929	-0.611038166	0.595778231	-1.025613447	0.305073826	0.517650191	col-181	X	12104930	4.989558929	-1.26421805	0.647264567	-1.953170489	0.050799397	0.11176568	col-181	X	12104930	4.989558929	-0.01973267	0.559075	-0.03529521	0.971844343	0.983519391	col-181	X	12104930	4.989558929	-1.199566218	0.645308149	-1.858904494	0.063040677	0.342237475	col-181	X	12104930	6.173913145	0.020201296	0.155921967
X	12636153	12637056	-1	WBGene00000755		pseudogene				NA	0.895220072	0.434007335	1.796915262	0.241529105	0.809145062	NA		X	12636153	0.895220072	0.932946674	1.741544873	0.535700623	0.592165473	NA		X	12636153	0.895220072	0.93672374	1.74358339	0.537240573	0.591101449	NA		X	12636153	0.895220072	1.293038582	1.713006088	0.754835952	0.450347419	NA		X	12636153	2.658790898	-0.009506686	0.166432978
X	13466643	13467764	-1	WBGene00000756	Col_cuticle_N domain-containing protein [Source:NCBI gene (formerly Entrezgene);Acc:184081]	protein_coding	col-183	NCBI gene (formerly Entrezgene)	col-183	184081	0.141272441	0	4.784659053	0	1	NA	col-183	X	13466643	0.141272441	1.880336617	4.750667342	0.395804733	0.692249085	NA	col-183	X	13466643	0.141272441	0	4.784659053	0	1	NA	col-183	X	13466643	0.141272441	0	4.784659053	0	1	NA	col-183	X	13466643	0.565828098	-0.003399025	0.179898909
X	13469455	13470409	1	WBGene00000757	Col_cuticle_N domain-containing protein [Source:NCBI gene (formerly Entrezgene);Acc:181470]	protein_coding	col-184	NCBI gene (formerly Entrezgene)	col-184	181470	3.286133348	1.555308816	0.996783718	1.560327268	0.118682563	0.284011223	col-184	X	13469455	3.286133348	1.600216452	0.99710352	1.604864911	0.108523537	0.203462499	col-184	X	13469455	3.286133348	1.998559905	0.979955376	2.039439708	0.041406163	0.103440831	col-184	X	13469455	3.286133348	0.814589703	1.046669371	0.778268406	0.436410797	0.783486631	col-184	X	13469455	2.39453827	0.001329166	0.159286191
X	13510035	13511097	-1	WBGene00000758	Col_cuticle_N domain-containing protein [Source:NCBI gene (formerly Entrezgene);Acc:3565052]	protein_coding	col-185	NCBI gene (formerly Entrezgene)	col-185	3565052	0	NA	NA	NA	NA	NA	col-185	X	13510035	0	NA	NA	NA	NA	NA	col-185	X	13510035	0	NA	NA	NA	NA	NA	col-185	X	13510035	0	NA	NA	NA	NA	NA	col-185	X	13510035	0	0	0.189723864
X	15951494	15954789	1	WBGene00000759	Col_cuticle_N domain-containing protein [Source:NCBI gene (formerly Entrezgene);Acc:184015]	protein_coding	col-186	NCBI gene (formerly Entrezgene)	col-186	184015	54.10166109	0.289891365	0.199311906	1.454460859	0.145818577	0.32329413	col-186	X	15951494	54.10166109	0.285909717	0.198851847	1.437802675	0.15049005	0.262748116	col-186	X	15951494	54.10166109	0.071008926	0.202689212	0.350334017	0.726088039	0.830655548	col-186	X	15951494	54.10166109	0.012785033	0.204212362	0.06260656	0.950079806	0.987075647	col-186	X	15951494	51.41530495	0.028957795	0.104262651
X	16072895	16074923	1	WBGene00000760	COLlagen [Source:NCBI gene (formerly Entrezgene);Acc:181685]	protein_coding	col-187	NCBI gene (formerly Entrezgene)	col-187	181685	2.528394282	0.475134036	0.830075743	0.57239841	0.567052093	0.742366492	col-187	X	16072895	2.528394282	0.203058694	0.84936722	0.239070557	0.811050872	0.877152611	col-187	X	16072895	2.528394282	-0.654503359	0.936404668	-0.698953541	0.484581065	0.640798011	col-187	X	16072895	2.528394282	0.395643015	0.838505682	0.471842974	0.637038875	NA	col-187	X	16072895	2.594815184	0.008230663	0.163526938
I	5412841	5415629	-1	WBGene00000761	COenzyme Q (ubiquinone) biosynthesis [Source:NCBI gene (formerly Entrezgene);Acc:172190]	protein_coding	coq-1	NCBI gene (formerly Entrezgene)	coq-1	172190	542.504638	0.356656281	0.156315214	2.281647908	0.022510136	0.092715729	coq-1	I	5412841	542.504638	-0.045880611	0.157077491	-0.292089025	0.770218558	0.848581034	coq-1	I	5412841	542.504638	-0.247675116	0.157634742	-1.571196247	0.116137071	0.231862487	coq-1	I	5412841	542.504638	0.0166389	0.157135657	0.105888758	0.915670614	0.977536457	coq-1	I	5412841	1014.801517	-0.0137864	0.052654609
III	6935967	6939457	1	WBGene00000762	4-hydroxybenzoate polyprenyltransferase, mitochondrial [Source:NCBI gene (formerly Entrezgene);Acc:175969]	protein_coding	coq-2	NCBI gene (formerly Entrezgene)	coq-2	175969	507.5993691	-0.101731648	0.092689746	-1.097550183	0.272400956	0.483709179	coq-2	III	6935967	507.5993691	-0.285948058	0.093421412	-3.06084069	0.002207165	0.008322294	coq-2	III	6935967	507.5993691	-0.365626667	0.093907512	-3.893476239	9.88E-05	0.000574224	coq-2	III	6935967	507.5993691	-0.152157885	0.093231482	-1.632044047	0.102670208	0.439645846	coq-2	III	6935967	664.8751972	-0.044175491	0.060670646
IV	14793104	14796324	-1	WBGene00000763	Ubiquinone biosynthesis O-methyltransferase, mitochondrial [Source:NCBI gene (formerly Entrezgene);Acc:178403]	protein_coding	coq-3	NCBI gene (formerly Entrezgene)	coq-3	178403	467.4847004	-0.194441514	0.172424266	-1.127692281	0.259449899	0.468550886	coq-3	IV	14793104	467.4847004	-0.292686155	0.172406699	-1.697649551	0.089573925	0.174785526	coq-3	IV	14793104	467.4847004	-0.185022105	0.172329926	-1.073650459	0.282979373	0.444315777	coq-3	IV	14793104	467.4847004	-0.313240175	0.172736189	-1.813402146	0.069769819	0.361425198	coq-3	IV	14793104	544.0263286	-0.050401325	0.066233429
I	3869214	3870114	1	WBGene00000764	Ubiquinone biosynthesis protein coq-4, mitochondrial [Source:NCBI gene (formerly Entrezgene);Acc:171966]	protein_coding	coq-4	NCBI gene (formerly Entrezgene)	coq-4	171966	167.2840265	-0.111588858	0.126444751	-0.882510797	0.377500644	0.588114627	coq-4	I	3869214	167.2840265	-0.418257046	0.12916111	-3.238258377	0.001202618	0.004955558	coq-4	I	3869214	167.2840265	-0.309941087	0.128459273	-2.412757604	0.015832345	0.047063312	coq-4	I	3869214	167.2840265	-0.295115593	0.128817642	-2.29095633	0.02196594	0.188969952	coq-4	I	3869214	277.0847546	0.062753783	0.079061648
III	7857315	7858457	-1	WBGene00000765	2-methoxy-6-polyprenyl-1,4-benzoquinol methylase, mitochondrial [Source:NCBI gene (formerly Entrezgene);Acc:176099]	protein_coding	coq-5	NCBI gene (formerly Entrezgene)	coq-5	176099	1127.949049	0.15953761	0.092406844	1.726469634	0.084262958	0.226784056	coq-5	III	7857315	1127.949049	0.005937169	0.092659686	0.064075001	0.948910507	0.96780093	coq-5	III	7857315	1127.949049	0.080407956	0.092597889	0.868356254	0.385199335	0.549826809	coq-5	III	7857315	1127.949049	0.087000798	0.092674074	0.938782487	0.347842432	0.717620874	coq-5	III	7857315	1202.21859	0.010791261	0.064112769
V	9336762	9338858	1	WBGene00000766	Ubiquinone biosynthesis monooxygenase COQ6, mitochondrial [Source:NCBI gene (formerly Entrezgene);Acc:179316]	protein_coding	coq-6	NCBI gene (formerly Entrezgene)	coq-6	179316	672.3431561	0.072210966	0.088497862	0.815962829	0.414521396	0.62234947	coq-6	V	9336762	672.3431561	0.075099689	0.088517449	0.848416787	0.396205897	0.537541913	coq-6	V	9336762	672.3431561	-0.02540465	0.08892728	-0.285678927	0.775124046	0.865020689	coq-6	V	9336762	672.3431561	0.014689661	0.088986413	0.165077571	0.868882927	0.964832553	coq-6	V	9336762	1228.098848	-0.090746737	0.06262846
III	4863427	4866948	1	WBGene00000767	Atypical kinase coq-8, mitochondrial [Source:NCBI gene (formerly Entrezgene);Acc:175647]	protein_coding	coq-8	NCBI gene (formerly Entrezgene)	coq-8	175647	1281.628387	0.516977641	0.098200414	5.264515907	1.41E-07	3.98E-06	coq-8	III	4863427	1281.628387	0.282300933	0.098510698	2.865688091	0.00416104	0.014322993	coq-8	III	4863427	1281.628387	-0.003281493	0.098963543	-0.033158608	0.973548106	0.984436465	coq-8	III	4863427	1281.628387	0.094969634	0.098919236	0.960072458	0.337018749	0.709619978	coq-8	III	4863427	2571.808326	-0.056858743	0.046248072
III	10249111	10254709	1	WBGene00000768	Coronin-like protein cor-1 [Source:NCBI gene (formerly Entrezgene);Acc:176440]	protein_coding	cor-1	NCBI gene (formerly Entrezgene)	cor-1	176440	783.3668297	0.245948222	0.118483967	2.075793275	0.037913075	0.132222517	cor-1	III	10249111	783.3668297	0.469131669	0.11809121	3.972621421	7.11E-05	0.000408757	cor-1	III	10249111	783.3668297	0.451958436	0.118198311	3.82373007	0.000131448	0.000740107	cor-1	III	10249111	783.3668297	0.161857262	0.118792812	1.362517306	0.173034686	0.551650201	cor-1	III	10249111	1470.203926	-0.008425351	0.054041379
III	9322310	9324913	1	WBGene00000770	Cytoplasmic polyadenylation element-binding protein 1 [Source:NCBI gene (formerly Entrezgene);Acc:176310]	protein_coding	cpb-1	NCBI gene (formerly Entrezgene)	cpb-1	176310	8.3269481	-0.721251051	0.469835139	-1.535115173	0.12475554	0.293467837	cpb-1	III	9322310	8.3269481	-0.438820095	0.455308495	-0.963786312	0.335153071	0.477793067	cpb-1	III	9322310	8.3269481	-1.121644264	0.498000062	-2.252297436	0.024303482	0.066896435	cpb-1	III	9322310	8.3269481	0.068179152	0.437407316	0.155871082	0.87613464	0.967025816	cpb-1	III	9322310	19.60804639	0.094302061	0.214711365
II	6192784	6195170	1	WBGene00000771	Cytoplasmic polyadenylation element-binding protein 2 [Source:NCBI gene (formerly Entrezgene);Acc:174027]	protein_coding	cpb-2	NCBI gene (formerly Entrezgene)	cpb-2	174027	2.781050705	0.341077443	0.861455384	0.39593164	0.692155459	0.826784686	cpb-2	II	6192784	2.781050705	1.313896577	0.80170611	1.638875595	0.101239171	0.192475092	cpb-2	II	6192784	2.781050705	0.947871775	0.824259334	1.149967899	0.250157093	0.406256953	cpb-2	II	6192784	2.781050705	-0.237727918	0.937458473	-0.253587679	0.799814116	NA	cpb-2	II	6192784	3.164297268	0.012413596	0.162304583
I	5788634	5791752	-1	WBGene00000772	Cytoplasmic polyadenylation element-binding protein 3 [Source:NCBI gene (formerly Entrezgene);Acc:172244]	protein_coding	cpb-3	NCBI gene (formerly Entrezgene)	cpb-3	172244	35.09978744	-0.188802498	0.27085385	-0.697064111	0.485762673	0.682097239	cpb-3	I	5788634	35.09978744	-0.322242148	0.273677674	-1.177451354	0.239015403	0.372309374	cpb-3	I	5788634	35.09978744	-0.838602065	0.28552192	-2.937084704	0.003313136	0.012504263	cpb-3	I	5788634	35.09978744	-0.337175869	0.275667622	-1.223124672	0.221282611	0.603943291	cpb-3	I	5788634	88.01659701	0.273866482	0.190162385
II	8600449	8602440	-1	WBGene00000773	WD_REPEATS_REGION domain-containing protein [Source:NCBI gene (formerly Entrezgene);Acc:174378]	protein_coding	cpf-1	NCBI gene (formerly Entrezgene)	cpf-1	174378	447.0602063	-0.359781879	0.11721738	-3.06935608	0.002145207	0.015640685	cpf-1	II	8600449	447.0602063	-0.514135855	0.117858114	-4.362328891	1.29E-05	8.98E-05	cpf-1	II	8600449	447.0602063	-0.305427085	0.117182796	-2.606415744	0.009149533	0.029796693	cpf-1	II	8600449	447.0602063	-0.051274595	0.116522213	-0.440041382	0.659907136	0.893941808	cpf-1	II	8600449	803.1866116	0.031117667	0.06175751
III	13266932	13268883	-1	WBGene00000774	RRM domain-containing protein [Source:NCBI gene (formerly Entrezgene);Acc:176742]	protein_coding	cpf-2	NCBI gene (formerly Entrezgene)	cpf-2	176742	737.7172749	-0.237122667	0.100048856	-2.370068759	0.017784777	0.078567066	cpf-2	III	13266932	737.7172749	-0.293089897	0.100122351	-2.927317375	0.003418998	0.012089655	cpf-2	III	13266932	737.7172749	-0.126722792	0.099816715	-1.269554826	0.204243249	0.351595518	cpf-2	III	13266932	737.7172749	-0.029267828	0.099647347	-0.293714076	0.768976397	0.928218274	cpf-2	III	13266932	990.8886473	-0.010851645	0.06929555
IV	9450675	9453409	1	WBGene00000775	Amidohydro-rel domain-containing protein [Source:NCBI gene (formerly Entrezgene);Acc:185473]	protein_coding	cpin-1	NCBI gene (formerly Entrezgene)	cpin-1	185473	92.93302056	0.332114334	0.1492482	2.225248509	0.02606456	0.101998944	cpin-1	IV	9450675	92.93302056	0.090729806	0.152500529	0.594947485	0.551878575	0.678616647	cpin-1	IV	9450675	92.93302056	0.113133942	0.152306078	0.742806479	0.457598853	0.616847739	cpin-1	IV	9450675	92.93302056	0.060057027	0.154249358	0.389350254	0.697017066	0.906327663	cpin-1	IV	9450675	227.6174513	-0.022178726	0.079076366
V	16592572	16595346	-1	WBGene00000776	Cathepsin L-like [Source:NCBI gene (formerly Entrezgene);Acc:180111]	protein_coding	cpl-1	NCBI gene (formerly Entrezgene)	cpl-1	180111	6656.519574	-0.919390324	0.186080531	-4.94081954	7.78E-07	1.85E-05	cpl-1	V	16592572	6656.519574	-1.082981336	0.186114491	-5.818898526	5.92E-09	7.53E-08	cpl-1	V	16592572	6656.519574	-0.868406389	0.186080173	-4.666839975	3.06E-06	2.44E-05	cpl-1	V	16592572	6656.519574	-0.601664395	0.186045462	-3.233964368	0.001220847	0.024709193	cpl-1	V	16592572	8950.672044	-0.039236273	0.074685537
I	8636123	8637943	-1	WBGene00000777	Calponin-homology (CH) domain-containing protein [Source:NCBI gene (formerly Entrezgene);Acc:172660]	protein_coding	cpn-1	NCBI gene (formerly Entrezgene)	cpn-1	172660	913.1524597	-0.281377449	0.114807577	-2.450861323	0.014251485	0.066889378	cpn-1	I	8636123	913.1524597	-0.546490009	0.115357248	-4.737370378	2.17E-06	1.76E-05	cpn-1	I	8636123	913.1524597	-0.430118728	0.115153085	-3.735190662	0.000187573	0.001015952	cpn-1	I	8636123	913.1524597	-0.097195104	0.114684052	-0.847503228	0.396714688	0.75586408	cpn-1	I	8636123	1208.607364	-0.05722524	0.063072829
II	337782	339250	1	WBGene00000778	Calponin-homology (CH) domain-containing protein;Transgelin [Source:NCBI gene (formerly Entrezgene);Acc:173424]	protein_coding	cpn-2	NCBI gene (formerly Entrezgene)	cpn-2	173424	53.51227016	-0.579749741	0.212028313	-2.734303417	0.006251241	0.036159523	cpn-2	II	337782	53.51227016	-0.821785532	0.215884132	-3.80660461	0.000140888	0.000751857	cpn-2	II	337782	53.51227016	-1.049635981	0.222671162	-4.713838874	2.43E-06	1.98E-05	cpn-2	II	337782	53.51227016	-0.351571072	0.210190949	-1.672627072	0.094400734	0.423482397	cpn-2	II	337782	62.02658822	0.015841456	0.098182118
I	3987940	3988699	1	WBGene00000779	Calponin-homology (CH) domain-containing protein [Source:NCBI gene (formerly Entrezgene);Acc:171986]	protein_coding	cpn-3	NCBI gene (formerly Entrezgene)	cpn-3	171986	4790.418148	-0.197926558	0.137455622	-1.439930619	0.149887029	0.329013806	cpn-3	I	3987940	4790.418148	-0.603124464	0.1375737	-4.384009898	1.17E-05	8.18E-05	cpn-3	I	3987940	4790.418148	-0.245999051	0.137474411	-1.789417024	0.07354768	0.162870892	cpn-3	I	3987940	4790.418148	-0.160384761	0.137462776	-1.166750491	0.243311146	0.625159121	cpn-3	I	3987940	8606.878064	-0.032234626	0.060617423
I	10924240	10925750	-1	WBGene00000780	Calponin-homology (CH) domain-containing protein [Source:NCBI gene (formerly Entrezgene);Acc:172996]	protein_coding	cpn-4	NCBI gene (formerly Entrezgene)	cpn-4	172996	529.6226778	-0.617538515	0.178563714	-3.458365096	0.000543464	0.005086991	cpn-4	I	10924240	529.6226778	-0.867097585	0.179126705	-4.840694103	1.29E-06	1.10E-05	cpn-4	I	10924240	529.6226778	-0.373930269	0.178194189	-2.098442549	0.03586607	0.092348617	cpn-4	I	10924240	529.6226778	-0.478270372	0.178487622	-2.679571652	0.007371642	0.094212454	cpn-4	I	10924240	879.702044	0.002730663	0.060671756
V	11975551	11976756	1	WBGene00000781	Gut-specific cysteine proteinase [Source:NCBI gene (formerly Entrezgene);Acc:179637]	protein_coding	cpr-1	NCBI gene (formerly Entrezgene)	cpr-1	179637	4999.089145	-0.739194941	0.197184678	-3.748744315	0.000177722	0.001999779	cpr-1	V	11975551	4999.089145	-1.517892411	0.197413568	-7.688896083	1.48E-14	3.74E-13	cpr-1	V	11975551	4999.089145	-0.303487969	0.197112252	-1.539670749	0.12364063	0.243150252	cpr-1	V	11975551	4999.089145	-0.168964016	0.197098239	-0.857257867	0.391302388	0.753306814	cpr-1	V	11975551	6834.512966	0.034293293	0.089686767
V	16532936	16534100	-1	WBGene00000782	Pept_C1 domain-containing protein [Source:NCBI gene (formerly Entrezgene);Acc:185355]	protein_coding	cpr-2	NCBI gene (formerly Entrezgene)	cpr-2	185355	53.77274323	0.94566813	0.606541968	1.559114093	0.118969379	0.284374263	cpr-2	V	16532936	53.77274323	0.640007708	0.60850565	1.051769541	0.292905297	0.433246698	cpr-2	V	16532936	53.77274323	2.105954278	0.602333845	3.496323998	0.000471716	0.002290513	cpr-2	V	16532936	53.77274323	-0.069270277	0.615449392	-0.112552353	0.910385462	0.976658887	cpr-2	V	16532936	106.2154068	-0.048485359	0.1231297
V	15296834	15298700	-1	WBGene00000783	Cathepsin B-like cysteine proteinase 3 [Source:NCBI gene (formerly Entrezgene);Acc:180033]	protein_coding	cpr-3	NCBI gene (formerly Entrezgene)	cpr-3	180033	2213.837249	1.711716771	0.174412225	9.814201804	9.78E-23	2.39E-20	cpr-3	V	15296834	2213.837249	3.148139677	0.173813801	18.11213872	2.56E-73	1.51E-70	cpr-3	V	15296834	2213.837249	3.148073979	0.173823084	18.11079351	2.62E-73	1.44E-70	cpr-3	V	15296834	2213.837249	1.102803027	0.175018516	6.301064911	2.96E-10	4.69E-08	cpr-3	V	15296834	2111.172409	-0.144208357	0.105999489
V	6614674	6615851	1	WBGene00000784	Cathepsin B-like cysteine proteinase 4 [Source:NCBI gene (formerly Entrezgene);Acc:179053]	protein_coding	cpr-4	NCBI gene (formerly Entrezgene)	cpr-4	179053	3686.372278	-2.522776731	0.209341178	-12.05102961	1.92E-33	1.23E-30	cpr-4	V	6614674	3686.372278	-3.533818378	0.21000433	-16.82735961	1.54E-63	6.13E-61	cpr-4	V	6614674	3686.372278	-2.971150801	0.209598831	-14.17541683	1.30E-45	2.31E-43	cpr-4	V	6614674	3686.372278	-1.603880987	0.209059393	-7.671891534	1.69E-14	6.43E-12	cpr-4	V	6614674	8465.180533	0.055072139	0.105147202
V	1132598	1134036	-1	WBGene00000785	Cathepsin B-like cysteine proteinase 5 [Source:NCBI gene (formerly Entrezgene);Acc:178612]	protein_coding	cpr-5	NCBI gene (formerly Entrezgene)	cpr-5	178612	4963.842413	-0.66341059	0.180642814	-3.672499205	0.00024019	0.002596697	cpr-5	V	1132598	4963.842413	-3.206709534	0.181673863	-17.65091289	1.00E-69	4.99E-67	cpr-5	V	1132598	4963.842413	-3.786514953	0.182329517	-20.76742706	8.53E-96	1.05E-92	cpr-5	V	1132598	4963.842413	-0.777181222	0.180671514	-4.301625673	1.70E-05	0.000758775	cpr-5	V	1132598	12366.91783	-0.257934482	0.124956307
X	6607207	6609045	1	WBGene00000786	Cathepsin B-like cysteine proteinase 6 [Source:NCBI gene (formerly Entrezgene);Acc:180931]	protein_coding	cpr-6	NCBI gene (formerly Entrezgene)	cpr-6	180931	2332.975992	-0.990972126	0.247053518	-4.011163799	6.04E-05	0.000806765	cpr-6	X	6607207	2332.975992	-2.65534807	0.247932996	-10.70994227	9.14E-27	6.13E-25	cpr-6	X	6607207	2332.975992	-3.438610043	0.24889433	-13.8155419	2.05E-43	3.41E-41	cpr-6	X	6607207	2332.975992	-0.904076199	0.247062871	-3.659296092	0.000252909	0.006936726	cpr-6	X	6607207	3621.415258	0.057583581	0.074737772
I	4446586	4448461	-1	WBGene00000787	Endonuclease G, mitochondrial [Source:NCBI gene (formerly Entrezgene);Acc:172045]	protein_coding	cps-6	NCBI gene (formerly Entrezgene)	cps-6	172045	1074.730246	-0.142710216	0.081196084	-1.757599752	0.078815636	0.217905514	cps-6	I	4446586	1074.730246	-0.168266439	0.081254288	-2.070862268	0.038371669	0.089575076	cps-6	I	4446586	1074.730246	0.09913607	0.08079043	1.227076907	0.219793686	0.370488121	cps-6	I	4446586	1074.730246	-0.109728649	0.081313404	-1.349453391	0.177191381	0.555363906	cps-6	I	4446586	1951.199946	0.069174337	0.051500439
I	2686640	2689429	-1	WBGene00000788	Cathepsin Z-1 [Source:NCBI gene (formerly Entrezgene);Acc:171829]	protein_coding	cpz-1	NCBI gene (formerly Entrezgene)	cpz-1	171829	1439.791749	-0.645878108	0.26235285	-2.461868088	0.013821549	0.065391947	cpz-1	I	2686640	1439.791749	-0.296874673	0.262164965	-1.132396441	0.2574678	0.393983817	cpz-1	I	2686640	1439.791749	-0.564642983	0.262347296	-2.152272926	0.031375865	0.082723375	cpz-1	I	2686640	1439.791749	-0.038862822	0.262102177	-0.148273555	0.882126885	0.968366648	cpz-1	I	2686640	1714.2583	0.011076483	0.099327434
V	13381189	13383077	1	WBGene00000789	Cathepsin X [Source:NCBI gene (formerly Entrezgene);Acc:179818]	protein_coding	cpz-2	NCBI gene (formerly Entrezgene)	cpz-2	179818	7394.375351	0.081262316	0.103108444	0.788124744	0.430623743	0.636022291	cpz-2	V	13381189	7394.375351	-0.0539213	0.103151959	-0.522736562	0.601157591	0.719606368	cpz-2	V	13381189	7394.375351	-0.082679382	0.103163212	-0.801442492	0.422875524	0.585579259	cpz-2	V	13381189	7394.375351	0.036403457	0.10315314	0.352906919	0.724158224	0.913724025	cpz-2	V	13381189	8719.422251	-0.234753783	0.05928697
X	17402532	17414014	-1	WBGene00000792	uncharacterized protein [Source:NCBI gene (formerly Entrezgene);Acc:181771]	protein_coding	crb-1	NCBI gene (formerly Entrezgene)	crb-1	181771	119.0965152	0.403806547	0.211016951	1.913621365	0.055668553	0.172167906	crb-1	X	17402532	119.0965152	0.138964676	0.212586773	0.653684489	0.513315099	0.644832678	crb-1	X	17402532	119.0965152	-0.456585636	0.217690726	-2.097405083	0.035957732	0.092539693	crb-1	X	17402532	119.0965152	-0.0065449	0.214219334	-0.030552332	0.975626558	0.993601888	crb-1	X	17402532	285.1712402	-0.011769738	0.073730567
III	11657767	11693981	1	WBGene00000793	BZIP domain-containing protein [Source:NCBI gene (formerly Entrezgene);Acc:176597]	protein_coding	crh-1	NCBI gene (formerly Entrezgene)	crh-1	176597	751.5518343	0.316014835	0.199041688	1.587681645	0.112358346	0.273786799	crh-1	III	11657767	751.5518343	0.351507031	0.198900894	1.767247112	0.077186853	0.155514398	crh-1	III	11657767	751.5518343	0.208784701	0.199203783	1.048096067	0.294594348	0.456442394	crh-1	III	11657767	751.5518343	0.178289794	0.199208567	0.894990594	0.370792116	0.736631487	crh-1	III	11657767	1558.803545	0.089971029	0.070964168
I	3481997	3484500	1	WBGene00000794	Flap endonuclease 1 [Source:NCBI gene (formerly Entrezgene);Acc:171917]	protein_coding	crn-1	NCBI gene (formerly Entrezgene)	crn-1	171917	612.6215372	-0.606041421	0.108326185	-5.594597639	2.21E-08	7.53E-07	crn-1	I	3481997	612.6215372	-0.851094857	0.10922202	-7.792337659	6.58E-15	1.72E-13	crn-1	I	3481997	612.6215372	-0.652525633	0.108664007	-6.004984106	1.91E-09	2.56E-08	crn-1	I	3481997	612.6215372	-0.201322184	0.107569956	-1.871546594	0.061269358	0.338024102	crn-1	I	3481997	974.2648714	0.15989709	0.06525469
V	5594615	5595842	1	WBGene00000795	Cell-death-Related Nuclease [Source:NCBI gene (formerly Entrezgene);Acc:178945]	protein_coding	crn-2	NCBI gene (formerly Entrezgene)	crn-2	178945	273.2730301	0.144123844	0.110013246	1.310059011	0.190175873	0.383982047	crn-2	V	5594615	273.2730301	0.326160247	0.108974995	2.992982453	0.002762656	0.010111779	crn-2	V	5594615	273.2730301	0.387044221	0.108893756	3.554328881	0.000378945	0.001890104	crn-2	V	5594615	273.2730301	0.045076692	0.111180001	0.405438856	0.685154954	0.903127503	crn-2	V	5594615	511.9504315	0.016422289	0.06933622
II	10588042	10592652	1	WBGene00000796	HRDC domain-containing protein [Source:NCBI gene (formerly Entrezgene);Acc:3565889]	protein_coding	crn-3	NCBI gene (formerly Entrezgene)	crn-3	3565889	784.0655456	0.015615013	0.101596037	0.153697065	0.877848599	0.937148155	crn-3	II	10588042	784.0655456	0.007213444	0.101699762	0.070928821	0.943454406	0.964002384	crn-3	II	10588042	784.0655456	-0.028369953	0.101825906	-0.278612329	0.78054235	0.868354129	crn-3	II	10588042	784.0655456	-0.04769518	0.102049437	-0.467373282	0.640232835	0.887415196	crn-3	II	10588042	1874.818995	0.241091139	0.057284869
X	2255848	2258101	-1	WBGene00000797	Cell death-related nuclease 4 [Source:NCBI gene (formerly Entrezgene);Acc:180536]	protein_coding	crn-4	NCBI gene (formerly Entrezgene)	crn-4	180536	42.15895109	1.11350856	0.238154263	4.675576851	2.93E-06	5.97E-05	crn-4	X	2255848	42.15895109	1.334268856	0.234887534	5.680458355	1.34E-08	1.61E-07	crn-4	X	2255848	42.15895109	1.647187023	0.231331409	7.120464232	1.08E-12	2.14E-11	crn-4	X	2255848	42.15895109	0.548890826	0.251419807	2.183164618	0.029023689	0.225363168	crn-4	X	2255848	29.43928849	-0.00671395	0.123635669
II	10592752	10593591	1	WBGene00000798	RNase_PH domain-containing protein [Source:NCBI gene (formerly Entrezgene);Acc:174634]	protein_coding	crn-5	NCBI gene (formerly Entrezgene)	crn-5	174634	294.5814784	-0.263839837	0.152982015	-1.724646108	0.084591269	0.227295864	crn-5	II	10592752	294.5814784	-0.211354283	0.152813749	-1.383084209	0.166639047	0.284009157	crn-5	II	10592752	294.5814784	0.008962203	0.152086384	0.058928369	0.953009162	0.973234467	crn-5	II	10592752	294.5814784	-0.29631545	0.153560921	-1.929627982	0.053652949	0.31932801	crn-5	II	10592752	328.7465307	0.067616862	0.080412521
III	9367271	9370381	1	WBGene00000799	Cell death-related nuclease 6 [Source:NCBI gene (formerly Entrezgene);Acc:176316]	protein_coding	crn-6	NCBI gene (formerly Entrezgene)	crn-6	176316	211.5336191	0.330869434	0.197806815	1.672689762	0.094388386	0.243927263	crn-6	III	9367271	211.5336191	0.412370284	0.197600662	2.086887158	0.036898336	0.086788192	crn-6	III	9367271	211.5336191	-0.273005016	0.200764805	-1.359825072	0.173885286	0.312910302	crn-6	III	9367271	211.5336191	0.223748088	0.198713574	1.125982908	0.260172754	0.639647343	crn-6	III	9367271	673.8032845	-0.035539908	0.076641305
I	2623099	2628577	-1	WBGene00000800	Cysteinyl-tRNA synthetase [Source:NCBI gene (formerly Entrezgene);Acc:171821]	protein_coding	cars-1	NCBI gene (formerly Entrezgene)	cars-1	171821	2114.704962	-0.092974118	0.087646878	-1.060780718	0.288789567	0.501100997	cars-1	I	2623099	2114.704962	-0.186756946	0.087752185	-2.128231296	0.033317911	0.079929915	cars-1	I	2623099	2114.704962	-0.448394348	0.08807304	-5.091164661	3.56E-07	3.33E-06	cars-1	I	2623099	2114.704962	-0.031714928	0.087688125	-0.361678707	0.71759214	0.912330234	cars-1	I	2623099	4205.505344	-0.049030333	0.048647232
I	2629685	2632320	1	WBGene00000801		pseudogene				NA	229.0093222	-0.601842051	0.123491806	-4.873538332	1.10E-06	2.53E-05		I	2629685	229.0093222	-0.505544351	0.122780716	-4.117457253	3.83E-05	0.000236931		I	2629685	229.0093222	-0.191574346	0.120945663	-1.583970371	0.113200462	0.227625246		I	2629685	229.0093222	0.009421167	0.119947299	0.078544223	0.937395154	0.983692165		I	2629685	267.8406135	0.131705987	0.106009284
V	6098992	6100542	-1	WBGene00000802	Calreticulin [Source:NCBI gene (formerly Entrezgene);Acc:178997]	protein_coding	crt-1	NCBI gene (formerly Entrezgene)	crt-1	178997	78040.61092	-0.069101339	0.117059361	-0.590310236	0.554982678	0.734225275	crt-1	V	6098992	78040.61092	0.082680344	0.117057253	0.706323974	0.479986688	0.617690009	crt-1	V	6098992	78040.61092	0.073662389	0.117057724	0.629282602	0.529164059	0.679020571	crt-1	V	6098992	78040.61092	0.080636102	0.117058718	0.688851745	0.490916569	0.813766598	crt-1	V	6098992	85558.20628	-0.051642299	0.052826038
X	15861294	15865918	-1	WBGene00000803	uncharacterized protein [Source:NCBI gene (formerly Entrezgene);Acc:181674]	protein_coding	csb-1	NCBI gene (formerly Entrezgene)	csb-1	181674	145.0877102	-0.055529526	0.161512323	-0.343809838	0.730989301	0.851383481	csb-1	X	15861294	145.0877102	0.165704229	0.160094012	1.035043268	0.300648705	0.441019634	csb-1	X	15861294	145.0877102	-0.194861383	0.16315255	-1.194350821	0.232340766	0.385469599	csb-1	X	15861294	145.0877102	0.071991277	0.161376006	0.446108924	0.655518567	0.892353875	csb-1	X	15861294	338.5557352	0.046542837	0.08459242
II	13596955	13597947	1	WBGene00000804	Chromosome segregation and cytokinesis defective protein 1 [Source:NCBI gene (formerly Entrezgene);Acc:175006]	protein_coding	csc-1	NCBI gene (formerly Entrezgene)	csc-1	175006	186.4514199	-0.817488254	0.165434002	-4.941476626	7.75E-07	1.85E-05	csc-1	II	13596955	186.4514199	-0.908866681	0.165361534	-5.49624002	3.88E-08	4.34E-07	csc-1	II	13596955	186.4514199	-0.870314113	0.16547514	-5.259485586	1.44E-07	1.45E-06	csc-1	II	13596955	186.4514199	-0.189109188	0.161309643	-1.172336534	0.241061969	0.62289781	csc-1	II	13596955	267.4362673	0.127724096	0.105470951
I	71425	81156	1	WBGene00000812	PK_Tyr_Ser-Thr domain-containing protein;Tyrosine-protein kinase csk-1 [Source:NCBI gene (formerly Entrezgene);Acc:266817]	protein_coding	csk-1	NCBI gene (formerly Entrezgene)	csk-1	266817	602.995443	-0.049403276	0.092676668	-0.53307135	0.593984191	0.761847785	csk-1	I	71425	602.995443	-0.131358037	0.092948291	-1.413237795	0.157585817	0.272099087	csk-1	I	71425	602.995443	-0.266028205	0.093439512	-2.84706329	0.004412459	0.016010722	csk-1	I	71425	602.995443	-0.12067163	0.093186989	-1.294940756	0.195340668	0.575351619	csk-1	I	71425	1304.649154	0.037562104	0.0486816
V	17861368	17870651	-1	WBGene00000813	COP9 signalosome complex subunit 1 [Source:NCBI gene (formerly Entrezgene);Acc:180168]	protein_coding	csn-1	NCBI gene (formerly Entrezgene)	csn-1	180168	542.7616659	0.014799568	0.100640229	0.147054201	0.883089239	0.939626748	csn-1	V	17861368	542.7616659	-0.093552221	0.101068973	-0.925627505	0.354639594	0.497743613	csn-1	V	17861368	542.7616659	-0.075953159	0.101131249	-0.751035503	0.45263129	0.613208909	csn-1	V	17861368	542.7616659	0.026609635	0.101001101	0.263458859	0.792196929	0.937573839	csn-1	V	17861368	1376.821415	0.005340353	0.057507284
I	6022660	6026877	1	WBGene00000814	COP9 signalosome complex subunit 2 [Source:NCBI gene (formerly Entrezgene);Acc:172278]	protein_coding	csn-2	NCBI gene (formerly Entrezgene)	csn-2	172278	615.3412699	0.070798128	0.08858607	0.799201592	0.424173529	0.63070204	csn-2	I	6022660	615.3412699	0.155728579	0.088482978	1.759983466	0.07841061	0.157443057	csn-2	I	6022660	615.3412699	0.145350408	0.088485445	1.642647658	0.100455854	0.207965131	csn-2	I	6022660	615.3412699	0.010043089	0.08931094	0.11245083	0.910465954	0.976658887	csn-2	I	6022660	1521.566188	0.072338551	0.05947535
IV	194742	202586	1	WBGene00000815	COP9 signalosome complex subunit 3 [Source:NCBI gene (formerly Entrezgene);Acc:176834]	protein_coding	csn-3	NCBI gene (formerly Entrezgene)	csn-3	176834	478.4928748	-0.143501089	0.08969539	-1.599871397	0.109627116	0.270016008	csn-3	IV	194742	478.4928748	-0.11504116	0.089661638	-1.28305887	0.199471452	0.326101171	csn-3	IV	194742	478.4928748	-0.050035542	0.089531393	-0.558860307	0.57625706	0.718227565	csn-3	IV	194742	478.4928748	-0.044292522	0.089797623	-0.493248272	0.621837174	0.881088677	csn-3	IV	194742	970.685518	0.006736697	0.061361107
IV	1077463	1087013	-1	WBGene00000816	COP9 signalosome complex subunit 4 [Source:NCBI gene (formerly Entrezgene);Acc:176927]	protein_coding	csn-4	NCBI gene (formerly Entrezgene)	csn-4	176927	460.1701121	0.129411661	0.147527524	0.877203505	0.380376113	0.590977807	csn-4	IV	1077463	460.1701121	0.002380675	0.147893925	0.016097181	0.987156862	0.992711783	csn-4	IV	1077463	460.1701121	-0.287835189	0.14877264	-1.934732012	0.05302319	0.12602785	csn-4	IV	1077463	460.1701121	-0.050841218	0.14825803	-0.342923877	0.731655728	0.916038555	csn-4	IV	1077463	1339.441707	0.056428624	0.060186359
IV	5649533	5651079	1	WBGene00000817	COP9 signalosome complex subunit 5 [Source:NCBI gene (formerly Entrezgene);Acc:177342]	protein_coding	csn-5	NCBI gene (formerly Entrezgene)	csn-5	177342	544.9015588	-0.203704573	0.104958889	-1.940803452	0.052282122	0.165380398	csn-5	IV	5649533	544.9015588	-0.119680898	0.104756428	-1.142468299	0.253259416	0.389222559	csn-5	IV	5649533	544.9015588	-0.026038651	0.104589997	-0.248959285	0.803392276	0.882083576	csn-5	IV	5649533	544.9015588	-0.032314435	0.104762731	-0.30845354	0.757737247	0.925645662	csn-5	IV	5649533	961.0274781	-0.035518931	0.051986864
IV	13300824	13303711	1	WBGene00000818	COP9 signalosome complex subunit 6;MPN domain-containing protein [Source:NCBI gene (formerly Entrezgene);Acc:178289]	protein_coding	csn-6	NCBI gene (formerly Entrezgene)	csn-6	178289	588.1101538	-0.122760448	0.074485088	-1.648121138	0.099327815	0.251641795	csn-6	IV	13300824	588.1101538	-0.117280724	0.074510634	-1.574013236	0.115484389	0.213626162	csn-6	IV	13300824	588.1101538	-0.053450459	0.074425614	-0.718172907	0.472650681	0.629950787	csn-6	IV	13300824	588.1101538	0.01811023	0.074333081	0.243636203	0.807512587	0.945001954	csn-6	IV	13300824	1436.190119	-0.033029252	0.049498728
II	13601204	13605057	1	WBGene00000819	Caspase A subunit p16 [Source:NCBI gene (formerly Entrezgene);Acc:175007]	protein_coding	csp-1	NCBI gene (formerly Entrezgene)	csp-1	175007	5.108285265	2.160147441	0.74987651	2.880670901	0.003968297	0.025295975	csp-1	II	13601204	5.108285265	1.8626161	0.733190586	2.540425554	0.011071766	0.032638282	csp-1	II	13601204	5.108285265	1.841951034	0.747421963	2.464405819	0.013724063	0.041714345	csp-1	II	13601204	5.108285265	0.251235862	0.821743261	0.305735226	0.75980625	0.926140764	csp-1	II	13601204	7.519068596	-0.075187413	0.248701083
IV	6307739	6315719	1	WBGene00000820	Putative inactive caspase subunit p14 [Source:NCBI gene (formerly Entrezgene);Acc:177391]	protein_coding	csp-2	NCBI gene (formerly Entrezgene)	csp-2	177391	35.58848805	0.538830616	0.331441409	1.625719063	0.104009433	0.260384055	csp-2	IV	6307739	35.58848805	1.374073484	0.327837336	4.191327019	2.77E-05	0.000177301	csp-2	IV	6307739	35.58848805	1.085502699	0.332780391	3.261919062	0.001106607	0.004833377	csp-2	IV	6307739	35.58848805	0.835777577	0.32963829	2.535438398	0.011230668	0.124443046	csp-2	IV	6307739	49.48949096	-0.043188415	0.118060793
I	11888501	11890558	-1	WBGene00000821	Non-catalytic caspase homolog csp-3 [Source:NCBI gene (formerly Entrezgene);Acc:190006]	protein_coding	csp-3	NCBI gene (formerly Entrezgene)	csp-3	190006	0.590903818	-1.084255967	1.772931502	-0.611561116	0.540828171	NA	csp-3	I	11888501	0.590903818	0.446527395	1.590632105	0.280723238	0.778922684	NA	csp-3	I	11888501	0.590903818	-1.047056813	1.772931502	-0.590579394	0.554802275	NA	csp-3	I	11888501	0.590903818	-0.817493588	1.748236016	-0.46761054	0.640063126	NA	csp-3	I	11888501	0.672779684	-0.003194354	0.178137055
X	14684877	14688322	1	WBGene00000822	Calsequestrin [Source:NCBI gene (formerly Entrezgene);Acc:181563]	protein_coding	csq-1	NCBI gene (formerly Entrezgene)	csq-1	181563	1850.027974	-0.065420015	0.090189161	-0.725364494	0.468228449	0.667326937	csq-1	X	14684877	1850.027974	0.213059392	0.089946317	2.368739492	0.01784882	0.048353691	csq-1	X	14684877	1850.027974	0.265221771	0.089921632	2.949476857	0.003183124	0.012060336	csq-1	X	14684877	1850.027974	0.178985716	0.090074752	1.987079745	0.04691356	0.296981982	csq-1	X	14684877	4632.475123	-0.031803476	0.04440374
MtDNA	4504	5621	1	WBGene00000829		protein_coding	ctb-1	UniProtKB Gene Name		NA	14301.11961	-0.05887366	0.17618012	-0.334167438	0.738253214	0.85594034	ctb-1	MtDNA	4504	14301.11961	-0.44894292	0.17621082	-2.547760238	0.010841696	0.032090279	ctb-1	MtDNA	4504	14301.11961	-0.12602872	0.176184078	-0.715324115	0.474408791	0.631344454	ctb-1	MtDNA	4504	14301.11961	-0.08712094	0.176188636	-0.494475363	0.620970502	0.881088677	ctb-1	MtDNA	4504	35736.52284	0.173973335	0.101392292
II	14303568	14306260	-1	WBGene00000830	Catalase-2 [Source:NCBI gene (formerly Entrezgene);Acc:259738]	protein_coding	ctl-1	NCBI gene (formerly Entrezgene)	ctl-1	259738	1549.54455	-0.257656325	0.164675132	-1.564634088	0.117668731	0.282542334	ctl-1	II	14303568	1549.54455	-1.131406528	0.165426612	-6.839325999	7.96E-12	1.48E-10	ctl-1	II	14303568	1549.54455	-0.877625187	0.165195596	-5.312642767	1.08E-07	1.11E-06	ctl-1	II	14303568	1549.54455	-0.001109894	0.164571623	-0.00674414	0.994618996	0.998466533	ctl-1	II	14303568	231.2198768	0.066252686	0.114242043
II	14299556	14302027	-1	WBGene00000831	Peroxisomal catalase 1 [Source:NCBI gene (formerly Entrezgene);Acc:175085]	protein_coding	ctl-2	NCBI gene (formerly Entrezgene)	ctl-2	175085	2098.544129	-0.335418456	0.158016866	-2.122675036	0.033781092	0.12191821	ctl-2	II	14299556	2098.544129	-1.319724071	0.158723831	-8.314593128	9.21E-17	2.90E-15	ctl-2	II	14299556	2098.544129	-0.95112132	0.158431912	-6.003344329	1.93E-09	2.58E-08	ctl-2	II	14299556	2098.544129	-0.085328429	0.157952701	-0.540215067	0.589048723	0.867252365	ctl-2	II	14299556	2557.18084	0.05759416	0.083284816
I	2606741	2617360	1	WBGene00000832	alpha-CaTuliN (catenin/vinculin related) [Source:NCBI gene (formerly Entrezgene);Acc:171818]	protein_coding	ctn-1	NCBI gene (formerly Entrezgene)	ctn-1	171818	1695.85881	-0.017821444	0.11878474	-0.150031431	0.880739818	0.938340544	ctn-1	I	2606741	1695.85881	0.219163416	0.118540237	1.848852511	0.064479113	0.135071224	ctn-1	I	2606741	1695.85881	0.148873421	0.118638277	1.254851517	0.209532667	0.358265148	ctn-1	I	2606741	1695.85881	0.087618593	0.118731698	0.737954519	0.460542087	0.798752553	ctn-1	I	2606741	1850.663802	-0.077995907	0.055372457
III	10214771	10216635	-1	WBGene00000833	putative citrate synthase, mitochondrial [Source:NCBI gene (formerly Entrezgene);Acc:176437]	protein_coding	cts-1	NCBI gene (formerly Entrezgene)	cts-1	176437	29827.31151	-0.034415025	0.072363287	-0.475586819	0.634368768	0.788130943	cts-1	III	10214771	29827.31151	-0.067674171	0.072367659	-0.935143849	0.349714172	0.492572896	cts-1	III	10214771	29827.31151	-0.091181492	0.072372348	-1.259894057	0.207707583	0.356060575	cts-1	III	10214771	29827.31151	0.061257463	0.072363587	0.846523316	0.397260873	0.756236991	cts-1	III	10214771	50661.42459	0.036090976	0.047511859
III	13439730	13455307	-1	WBGene00000834	P-type Cu(+) transporter [Source:NCBI gene (formerly Entrezgene);Acc:176770]	protein_coding	cua-1	NCBI gene (formerly Entrezgene)	cua-1	176770	1010.230913	0.144566921	0.115720168	1.249280253	0.211562588	0.410699896	cua-1	III	13439730	1010.230913	0.067071421	0.115876307	0.57881911	0.562711235	0.687645625	cua-1	III	13439730	1010.230913	-0.07588924	0.116188205	-0.65315787	0.513654508	0.666284708	cua-1	III	13439730	1010.230913	0.034412633	0.116071846	0.296477007	0.766865824	0.927352435	cua-1	III	13439730	1830.732735	0.074502151	0.057705675
III	7860466	7860985	-1	WBGene00000835	HMA domain-containing protein [Source:NCBI gene (formerly Entrezgene);Acc:176102]	protein_coding	cuc-1	NCBI gene (formerly Entrezgene)	cuc-1	176102	495.7842016	-0.012864876	0.157686564	-0.081585112	0.934976641	0.966568982	cuc-1	III	7860466	495.7842016	-0.321054203	0.158400083	-2.02685628	0.042677113	0.097471739	cuc-1	III	7860466	495.7842016	-0.617565115	0.159250172	-3.877955708	0.000105338	0.000608123	cuc-1	III	7860466	495.7842016	0.025159862	0.157738385	0.159503735	0.873272016	0.966824907	cuc-1	III	7860466	934.7042772	-0.120993033	0.073070632
III	10471237	10475129	1	WBGene00000836	Cullin-1 [Source:NCBI gene (formerly Entrezgene);Acc:176466]	protein_coding	cul-1	NCBI gene (formerly Entrezgene)	cul-1	176466	1344.740494	0.215659264	0.094863095	2.273373686	0.02300367	0.093779401	cul-1	III	10471237	1344.740494	0.296663696	0.094775636	3.130168336	0.001747062	0.00682355	cul-1	III	10471237	1344.740494	0.097740227	0.095102896	1.027731343	0.30407622	0.4656158	cul-1	III	10471237	1344.740494	0.194396923	0.09502628	2.045717494	0.040784174	0.275176481	cul-1	III	10471237	2356.246495	-0.007433427	0.047256361
III	13687269	13692683	1	WBGene00000837	Cullin-2 [Source:NCBI gene (formerly Entrezgene);Acc:176806]	protein_coding	cul-2	NCBI gene (formerly Entrezgene)	cul-2	176806	1425.739609	0.205442775	0.129454698	1.586985853	0.112515849	0.273990247	cul-2	III	13687269	1425.739609	0.370431268	0.129313117	2.86460706	0.00417527	0.014356484	cul-2	III	13687269	1425.739609	0.116324549	0.129585215	0.897668376	0.369362374	0.533378529	cul-2	III	13687269	1425.739609	0.178071898	0.129559444	1.37444167	0.169304607	0.546800441	cul-2	III	13687269	3057.182439	0.018416194	0.040904508
V	177417	185172	1	WBGene00000838	CULLIN_2 domain-containing protein;Cullin-3;Cullin_Nedd8 domain-containing protein [Source:NCBI gene (formerly Entrezgene);Acc:178547]	protein_coding	cul-3	NCBI gene (formerly Entrezgene)	cul-3	178547	1642.109177	-0.199529786	0.131792375	-1.513970637	0.130033287	0.30062965	cul-3	V	177417	1642.109177	-0.026298922	0.131769817	-0.199582291	0.841807279	0.897871475	cul-3	V	177417	1642.109177	0.030017965	0.131913241	0.227558395	0.819989568	0.89354103	cul-3	V	177417	1642.109177	-0.000207886	0.131800475	-0.001577282	0.998741512	0.999831313	cul-3	V	177417	2584.793054	0.116951445	0.041815153
II	7302101	7305758	1	WBGene00000839	Cullin-4 [Source:NCBI gene (formerly Entrezgene);Acc:174198]	protein_coding	cul-4	NCBI gene (formerly Entrezgene)	cul-4	174198	537.4739697	-0.096685916	0.101551361	-0.952088834	0.341051931	0.553639224	cul-4	II	7302101	537.4739697	-0.032522496	0.101445732	-0.320590082	0.748521055	0.834808828	cul-4	II	7302101	537.4739697	-0.079688169	0.10169078	-0.783632197	0.433255958	0.596124022	cul-4	II	7302101	537.4739697	-0.037346846	0.101798945	-0.366868699	0.71371696	0.910218297	cul-4	II	7302101	1330.69058	0.060185852	0.053618264
V	10179535	10183154	1	WBGene00000840	Cullin-5 [Source:NCBI gene (formerly Entrezgene);Acc:179413]	protein_coding	cul-5	NCBI gene (formerly Entrezgene)	cul-5	179413	511.8569122	0.100591841	0.123611533	0.813773913	0.415774482	0.623598555	cul-5	V	10179535	511.8569122	0.170977415	0.123511155	1.384307467	0.166264329	0.283584507	cul-5	V	10179535	511.8569122	0.020648825	0.124002844	0.166518963	0.867748561	0.924180897	cul-5	V	10179535	511.8569122	0.160315872	0.123815755	1.294793798	0.195391372	0.575351619	cul-5	V	10179535	1333.515725	0.098046259	0.058975552
IV	12586485	12590451	-1	WBGene00000841	Cullin-6 [Source:NCBI gene (formerly Entrezgene);Acc:178214]	protein_coding	cul-6	NCBI gene (formerly Entrezgene)	cul-6	178214	78.57765027	0.994138244	0.192182304	5.172891708	2.30E-07	6.16E-06	cul-6	IV	12586485	78.57765027	1.674288023	0.185927017	9.005081929	2.16E-19	8.38E-18	cul-6	IV	12586485	78.57765027	1.649707646	0.186125839	8.863399371	7.76E-19	2.74E-17	cul-6	IV	12586485	78.57765027	0.447834289	0.202677229	2.209593509	0.027133386	0.215320882	cul-6	IV	12586485	202.4549814	0.025739206	0.093242901
I	10398990	10400177	-1	WBGene00000843	Derlin-1 [Source:NCBI gene (formerly Entrezgene);Acc:172915]	protein_coding	cup-2	NCBI gene (formerly Entrezgene)	cup-2	172915	1734.915709	0.003097241	0.165523664	0.018711773	0.985071036	0.993727904	cup-2	I	10398990	1734.915709	0.271513743	0.16537129	1.641843295	0.100622484	0.191633115	cup-2	I	10398990	1734.915709	0.618166808	0.165202495	3.741873317	0.000182654	0.000992001	cup-2	I	10398990	1734.915709	0.164895646	0.165494466	0.996381631	0.319064754	0.697502059	cup-2	I	10398990	1877.273172	-0.056881531	0.053575711
III	7866489	7868737	1	WBGene00000845	Acetylcholine receptor-like protein cup-4 [Source:NCBI gene (formerly Entrezgene);Acc:176104]	protein_coding	cup-4	NCBI gene (formerly Entrezgene)	cup-4	176104	101.4555531	0.096255598	0.189004058	0.509277946	0.610557414	0.773716382	cup-4	III	7866489	101.4555531	0.007174301	0.190032622	0.037752999	0.969884619	0.981771968	cup-4	III	7866489	101.4555531	-0.132447956	0.191434454	-0.691871046	0.489018315	0.644517681	cup-4	III	7866489	101.4555531	0.057374346	0.190484324	0.301202454	0.763260119	0.926611868	cup-4	III	7866489	281.8494683	-0.114048169	0.101092591
III	7584181	7591581	1	WBGene00000846	PKD_channel domain-containing protein [Source:NCBI gene (formerly Entrezgene);Acc:176074]	protein_coding	cup-5	NCBI gene (formerly Entrezgene)	cup-5	176074	322.2341062	0.131603499	0.151010435	0.871486128	0.383488777	0.593777756	cup-5	III	7584181	322.2341062	-0.137807578	0.15204278	-0.906373704	0.364738087	0.507762019	cup-5	III	7584181	322.2341062	-0.253515866	0.152595685	-1.661356717	0.096641825	0.202141851	cup-5	III	7584181	322.2341062	-0.064041998	0.152185031	-0.420816669	0.673888958	0.898380111	cup-5	III	7584181	1147.860966	-0.03303222	0.058139119
II	11269122	11271660	1	WBGene00000851	Cuticlin-1 [Source:NCBI gene (formerly Entrezgene);Acc:174720]	protein_coding	cut-1	NCBI gene (formerly Entrezgene)	cut-1	174720	3.409600488	-0.300915475	0.850523086	-0.353800478	0.723488415	0.846642678	cut-1	II	11269122	3.409600488	0.698735438	0.769485562	0.908055293	0.363849009	0.506789691	cut-1	II	11269122	3.409600488	1.070932236	0.752319175	1.42350783	0.154588994	0.287060424	cut-1	II	11269122	3.409600488	0.672607085	0.775314569	0.867527984	0.385652786	0.749630123	cut-1	II	11269122	3.24663213	-0.010521661	0.167034161
III	10911460	10916665	1	WBGene00000853	Cuticlin-6 [Source:NCBI gene (formerly Entrezgene);Acc:176520]	protein_coding	cut-6	NCBI gene (formerly Entrezgene)	cut-6	176520	6.414664906	0.495712525	0.671726413	0.737967892	0.460533961	0.660684644	cut-6	III	10911460	6.414664906	0.704845537	0.665602466	1.058958722	0.289618579	0.429340702	cut-6	III	10911460	6.414664906	0.097131991	0.69130569	0.140505122	0.888260905	0.937824312	cut-6	III	10911460	6.414664906	0.440899394	0.678156757	0.650143775	0.515599355	0.829184181	cut-6	III	10911460	7.715739534	0.02726097	0.151056285
III	7518628	7520845	-1	WBGene00000854	uncharacterized protein [Source:NCBI gene (formerly Entrezgene);Acc:176066]	protein_coding	cux-7	NCBI gene (formerly Entrezgene)	cux-7	176066	436.3041223	-0.056058959	0.086043454	-0.651519159	0.514711414	0.705073692	cux-7	III	7518628	436.3041223	-0.017428628	0.08607063	-0.202492159	0.839531988	0.895855386	cux-7	III	7518628	436.3041223	-0.076285825	0.086442401	-0.882504701	0.377503939	0.541839588	cux-7	III	7518628	436.3041223	0.061336072	0.086190389	0.711634701	0.476691013	0.807035516	cux-7	III	7518628	597.607132	0.040192779	0.069347527
II	130983	133598	-1	WBGene00000857	Protein Wnt-1 [Source:NCBI gene (formerly Entrezgene);Acc:173399]	protein_coding	cwn-1	NCBI gene (formerly Entrezgene)	cwn-1	173399	395.42801	-0.139020907	0.1126043	-1.234596785	0.216980606	0.417614417	cwn-1	II	130983	395.42801	-0.185154366	0.1128825	-1.640239766	0.100955324	0.192049895	cwn-1	II	130983	395.42801	-0.135611396	0.112812596	-1.202094448	0.229326937	0.381916264	cwn-1	II	130983	395.42801	-0.145533596	0.113112535	-1.286626597	0.198224469	0.579020938	cwn-1	II	130983	545.2039636	-0.142041389	0.077067156
IV	10067816	10070251	1	WBGene00000858	Protein Wnt-2 [Source:NCBI gene (formerly Entrezgene);Acc:177870]	protein_coding	cwn-2	NCBI gene (formerly Entrezgene)	cwn-2	177870	227.3180729	0.009111212	0.09701498	0.093915512	0.925176272	0.961485788	cwn-2	IV	10067816	227.3180729	0.091386463	0.096718722	0.944868397	0.344726068	0.487648591	cwn-2	IV	10067816	227.3180729	0.102519976	0.096702089	1.060163	0.289070451	0.451126383	cwn-2	IV	10067816	227.3180729	-0.020671307	0.098497329	-0.20986668	0.833771729	0.954668629	cwn-2	IV	10067816	505.5377438	-0.021126872	0.061510151
V	4840617	4841279	-1	WBGene00000859	Coexpressed With Polycystins [Source:NCBI gene (formerly Entrezgene);Acc:178876]	protein_coding	cwp-1	NCBI gene (formerly Entrezgene)	cwp-1	178876	0.185281712	1.288168732	4.629473588	0.278253825	0.780817519	NA	cwp-1	V	4840617	0.185281712	1.320801314	4.629154934	0.285322339	0.7753972	NA	cwp-1	V	4840617	0.185281712	0	4.630739688	0	1	NA	cwp-1	V	4840617	0.185281712	0	4.630739688	0	1	NA	cwp-1	V	4840617	0.100861115	-0.001031415	0.186457673
V	4841935	4842644	-1	WBGene00000860	Coexpressed With Polycystins [Source:NCBI gene (formerly Entrezgene);Acc:183297]	protein_coding	cwp-2	NCBI gene (formerly Entrezgene)	cwp-2	183297	3.880151371	0.645522313	0.659680306	0.978538099	0.327808258	0.539996741	cwp-2	V	4841935	3.880151371	0.521352459	0.669778956	0.778394803	0.436336301	0.576445283	cwp-2	V	4841935	3.880151371	-0.139830434	0.711214315	-0.196608014	0.844134299	0.909449854	cwp-2	V	4841935	3.880151371	-0.426515767	0.743967315	-0.573299066	0.566442217	0.855229489	cwp-2	V	4841935	6.757278811	-0.009579718	0.144469401
[truncated: 21,033 more rows]
[truncated: 46 more columns]
